# Supplementary material for: BIN1 inhibited tumor growth, metastasis and stemness by ALDH1/NOTCH pathway in bladder carcinoma
Source: Hereditas. 2025 Feb 27;162:29. doi: 10.1186/s41065-025-00384-w (PMC11866615; doi:10.1186/s41065-025-00384-w)
Supplement: Supplementary file 2 — Supplementary Material 2 [file 41065_2025_384_MOESM2_ESM.xlsx]

## Sheet: Sheet1
Table S2. Hub genes from the MEgreen and MEturquoise modules.
Hub genes
AL513217.1
AL138995.1
MEF2D
TMEM220
CRY2
KCTD12
ATP1B2
ZBTB47
C1QTNF2
DUSP3
SH3BGRL
HABP4
LYVE1
ADAMTS1
DAAM2
TPSAB1
DYSF
ROR1
AC010976.2
SDC3
RERGL
CNRIP1
PLPP7
SYNPO
GNG7
JCAD
PRSS35
AC027559.1
SELENOM
CRTAP
RHOJ
GSN
NRP2
PLPP3
BOC
ITGA8
CCL23
TNFSF12
CSGALNACT1
CGNL1
VCL
THCAT158
PARD3B
SAMD4A
AC136628.3
WFDC1
WISP2
DENND5A
ZFPM2
C1QTNF7
ARID5A
FYCO1
OSBPL10
PLSCR4
MITF
MLXIP
ADCYAP1
SLIT3
HMCN2
CBX7
PI16
IL6ST
PRICKLE2
POU6F1
DMPK
ACTN1
TCF21
FHL5
AC009299.2
STON1
ACOX2
BIN1
PJA2
RNF112
AL136084.3
LRRK2
MRAS
PDE3A
ZNF25
TPSB2
SCARA5
TNFAIP8L3
LIX1L
HSPG2
TRPC4
FGL2
GNAL
AC013553.3
OGN
PARVA
FOXF1
MS4A2
MIR497HG
AC093010.3
EML1
KCNJ8
KIAA1755
C4B
MAGI2-AS3
LRRN4CL
ADAMTSL3
RBMS3
CLIC4
RGS5
NFIX
KLF2
PDLIM7
DCHS1
SLIT2
TPSG1
MYOCD
ABCC9
DSTN
INMT
ARHGAP24
GPBAR1
FAM124A
ELN
FAT4
MCAM
AP001107.5
COLEC12
RAI2
LHFPL6
STARD13
HSD17B6
ARHGEF17
C7
IL17B
CMA1
ITGA1
SOD3
JAZF1
SYNE1
AC012085.2
CPA3
P2RY14
CRYAB
CCDC69
METTL24
PTGS1
RUSC2
CPED1
SOBP
MICU3
MXRA7
ANGPTL7
HDC
RSPO2
CTSG
COX7A1
AOX1
LMCD1
STARD9
SVIL
TSPAN18
PTGFR
CACNB2
PKMP3
TBX4
MAP1A
SH3BGR
RGS2
SYNC
RAMP1
KCNE4
FBXO32
AC079313.1
WWTR1
CSDC2
TLN1
FILIP1L
PHKG1
SBSPON
FGF7
ARHGEF25
ILK
PDZRN3
ABI3BP
ANTXR2
CAVIN2
PDZRN4
LINC00702
LDLRAD2
FENDRR
MFAP4
SLMAP
ADARB1
ADAMTS8
PCSK7
PTGIS
PRELP
CNTNAP1
ITGA5
FNBP1
GEM
AC022893.1
DPYSL3
PDE1C
ITIH5
AOC3
CPXM2
ENTPD1
RBFOX3
AC053503.6
MIR100HG
TACR2
LINC02489
PPP1R14A
AARD
DNAJB5
AQP1
CACNA1H
ARHGAP20
ASB5
GPRASP1
GATA6
ALDH1B1
PKIG
NEGR1
JPH2
C2orf40
TNS2
PRDM6
RANBP3L
AP003071.4
ANXA6
SMTN
AC002398.2
LPP
PCP4
SPEG
FLNC
AF001548.1
FLNA
HLF
HAND2
PRKG1
TGFB1I1
AC079313.2
SCRG1
FAM129A
RCAN2
ACTC1
TPM2
ZEB1
RAB23
CHRM2
ADAM33
PLA2G5
TPM1
AP000892.3
ADGRD1
NACC2
MBNL1-AS1
PDE1A
P2RX1
AC036108.3
PSD
SLC2A4
CARMN
AC053503.4
AKAP6
CASQ2
MIR1-1HG-AS1
KLHL41
ADRB3
DES
KCNMA1
ADAMTS9-AS1
GATA5
SHISAL1
ACTA2-AS1
PALLD
FILIP1
ACTG2
HSPB7
PGM5P4
FBXL22
SYNPO2
AC005180.1
A2M
PGM5
PYGM
MRGPRF
SYNM
SMOC2
ITGA7
CALD1
FERMT2
CFL2
MYOM1
NEXN
CACNA1C
SGCA
PDLIM3
MYH11
PLN
PPP1R12B
AC005180.2
CSRP1
HSPB6
POPDC2
CNN1
HPSE2
ZCCHC24
PRUNE2
MYL9
FXYD6
LIMS2
HAND2-AS1
MRVI1
TAGLN
BHMT2
RBPMS2
RASL12
SORBS1
SPARCL1
KANK2
KCNMB1
LMOD1
FHL1
ACTA2
MYLK
TNS1
MSRB3
DACT3
DIXDC1
VSTM4
RFX8
CILP2
PLA2G15
CLEC5A
PDE2A
AP000695.2
MIR4435-2HG
NES
CHI3L1
NFIL3
GPR84
GULP1
LMO7-AS1
MMP13
TDO2
SUSD2
AL359091.5
GGN
CYTOR
PLOD1
C1QTNF6
AC011352.3
IL34
RUNX2
IL11RA
ADAMTSL1
AQP9
KCNK3
AC093724.1
SLC17A9
KDELR3
ADGRE2
C5orf46
AC017076.1
NKAIN4
CST6
C17orf107
ECM1
ST8SIA1
LINC01836
TMEM52B
TMEM88B
EYA4
OLR1
GDNF
AL096865.1
MSLN
GALNT1
C15orf48
DLEU7
CDR2L
AC126773.2
LINC02474
IGFL3
MMP9
SLC12A8
TMEM255A
KISS1
TTYH3
AC005674.1
KRT83
PSG4
FZD2
STRA6
SLC39A7
ODAPH
KRT81
LINC01297
AC113346.1
C4orf47
RASGRF1
IGFBP3
HLA-G
CAMK2N1
LINC01426
IGFL2
CYP1B1
AC105118.1
CHST6
HSD17B3
FOXCUT
ROS1
AP001527.2
MT1H
IGFBP1
KDF1
FASN
SLC38A1
ESRP1
CCDC58
