# Supplementary material for: BIN1 inhibited tumor growth, metastasis and stemness by ALDH1/NOTCH pathway in bladder carcinoma
Source: Hereditas. 2025 Feb 27;162:29. doi: 10.1186/s41065-025-00384-w (PMC11866615; doi:10.1186/s41065-025-00384-w)
Supplement: Supplementary file 3 — Supplementary Material 3 [file 41065_2025_384_MOESM3_ESM.xlsx]

## Sheet: Sheet1
Table S3. Differentially expressed genes on the basis of median BIN1 expression.
Gene	lowMean	highMean	logFC	pValue	fdr
GALNT9	0.0126818	0.0835187	2.71934	5.15733e-09	3.03869e-08
AC015911.3	0.109249	0.347956	1.67129	1.30701e-13	1.65787e-12
MRGPRE	0.0123103	0.0349399	1.50501	1.88116e-07	8.28876e-07
FCGR1CP	0.108829	0.503038	2.2086	2.18132e-23	1.78291e-21
LTB	3.14805	11.3201	1.84636	5.02264e-20	2.12364e-18
AC025884.1	0.184811	0.604628	1.71	2.34972e-09	1.46129e-08
AC090220.1	0.0592216	0.0133601	-2.14819	2.94105e-07	1.24626e-06
HHLA2	0.0198353	0.109889	2.4699	8.78426e-05	0.000230142
TMEM252	0.0688596	0.307088	2.15692	5.15263e-05	0.000141113
ACKR1	3.40803	12.5335	1.87878	0.000335597	0.000777173
RF00100	87.785	15.5783	-2.49444	0.000325482	0.000756094
FCGR1A	0.491683	2.17192	2.14317	2.00409e-27	4.76921e-25
IGKV1OR2-108	0.952534	3.33514	1.80791	2.73323e-09	1.67923e-08
DOCK10	0.437384	1.27463	1.54311	1.32398e-20	6.12792e-19
GPR171	0.39161	1.20696	1.62388	5.36682e-15	8.56493e-14
MUCL3	0.0265984	0.0937503	1.81748	0.00300782	0.00572463
TRGV3	0.0511182	0.171705	1.74802	3.48938e-11	2.94424e-10
MIR8071-1	0.637001	5.90056	3.21148	6.55115e-07	2.60718e-06
SERPINA5	0.174197	0.754087	2.11401	4.5588e-11	3.79773e-10
PCED1B-AS1	0.723681	2.88278	1.99403	1.98498e-23	1.6424e-21
MGP	35.622	103.18	1.53432	2.28134e-14	3.2649e-13
KCNH2	0.58199	1.99316	1.77599	7.20588e-06	2.33715e-05
MYO7B	0.101289	0.405812	2.00234	1.27744e-08	7.00912e-08
TREML1	0.144105	0.585837	2.02337	4.30817e-11	3.59674e-10
IL21R	0.260976	1.26602	2.27831	7.00283e-23	5.00832e-21
AL445426.1	0.0433212	0.124949	1.5282	2.76618e-09	1.69636e-08
BPIFB1	13.0429	3.57809	-1.86601	2.20492e-05	6.51423e-05
STK32A-AS1	1.52202	0.452408	-1.75029	1.61587e-08	8.70252e-08
AL133415.1	0.0580167	0.17476	1.59083	3.67555e-08	1.85509e-07
TBX21	0.166005	0.700515	2.07719	9.41955e-21	4.45953e-19
DPEP1	0.269064	0.86188	1.67954	1.24582e-09	8.15118e-09
IGLV2-28	0.187866	0.78872	2.06981	2.48699e-06	8.84555e-06
TRBV5-1	0.265132	0.906909	1.77425	1.58228e-16	3.30607e-15
MIR200C	0.45425	0.160241	-1.50324	2.50734e-06	8.90458e-06
AC005180.2	0.355265	2.28939	2.688	1.67037e-11	1.48146e-10
CD38	0.549862	1.74989	1.67012	4.32473e-22	2.64912e-20
HLA-DMB	3.53235	10.9908	1.63759	1.08449e-24	1.14815e-22
AC078880.2	0.199758	0.0313726	-2.67068	3.62085e-16	7.12798e-15
SLC8A3	0.0141876	0.0415687	1.55087	8.80253e-05	0.000230531
TRAV23DV6	0.0584535	0.246298	2.07504	8.03831e-15	1.25019e-13
STAC2	0.145028	0.519861	1.84179	6.40573e-09	3.71723e-08
ASPN	4.32979	12.7489	1.558	7.67166e-14	1.01176e-12
TRBV5-5	0.0495661	0.198464	2.00145	1.33683e-09	8.70636e-09
AKR1C7P	0.112005	0.368051	1.71634	0.0029147	0.00556433
AC009803.2	0.121633	0.039558	-1.62049	2.53715e-18	7.61456e-17
BIN1	1.24761	7.55666	2.59859	2.38123e-68	6.40338e-64
AL138767.3	0.0496531	0.142335	1.51934	2.77562e-09	1.70137e-08
IGKV1-8	1.76175	5.36229	1.60584	7.23747e-08	3.44954e-07
AC103740.1	0.019467	0.0609284	1.64608	9.50943e-09	5.32857e-08
BHMT	24.5184	7.05938	-1.79625	1.83535e-18	5.69254e-17
TMEM150B	0.290874	1.52183	2.38734	1.93056e-27	4.67701e-25
SLA2	0.465351	1.57005	1.75442	1.10703e-19	4.35223e-18
FDCSP	4.25378	109.29	4.68327	1.00424e-12	1.09558e-11
KRT84	0.109341	0.821961	2.91024	0.00952028	0.0161408
TRBV4-1	0.132289	0.569735	2.1066	2.86572e-11	2.45734e-10
PDZRN4	0.132535	0.527591	1.99304	1.15637e-07	5.30466e-07
ADRA1D	0.0588331	0.217927	1.88914	2.51915e-13	3.04872e-12
KLHL30-AS1	0.00988868	0.0304726	1.62366	9.49118e-07	3.66022e-06
AC092376.2	0.0556695	0.161748	1.53879	6.00017e-10	4.14357e-09
HPCAL4	0.0615745	0.175327	1.50964	3.81541e-06	1.30718e-05
LILRB5	0.221285	1.12509	2.34606	4.40118e-28	1.37308e-25
PCOLCE2	0.692755	2.04565	1.56215	2.10926e-17	5.25674e-16
MT1M	1.25504	5.74724	2.19514	9.51217e-19	3.11561e-17
AC112721.1	0.111358	1.01262	3.18482	6.63869e-16	1.24405e-14
AP000904.1	0.107211	0.474348	2.14549	1.13661e-11	1.03679e-10
UBASH3A	0.200952	0.73497	1.87084	1.24267e-19	4.82201e-18
CR1	0.0570606	0.353108	2.62954	5.58502e-19	1.92055e-17
ZAP70	0.647341	2.01075	1.63514	1.65142e-20	7.48876e-19
C2orf66	0.474077	0.143044	-1.72867	1.8184e-11	1.60165e-10
LINC01914	0.0663907	0.62733	3.24017	3.98195e-25	4.63544e-23
HMHB1	0.0528659	0.260399	2.30032	3.79494e-07	1.58094e-06
TBC1D27P	0.0255223	0.137709	2.4318	4.74474e-09	2.81533e-08
CTSG	0.394165	3.23785	3.03817	8.09833e-13	8.9692e-12
AC022126.1	0.0584037	0.217606	1.89759	3.21017e-10	2.30568e-09
CORO1A	5.49007	18.8306	1.77818	1.52759e-26	2.52014e-24
MIR149	0.761657	0.240427	-1.66354	7.63109e-08	3.62943e-07
NAPSB	1.41406	5.9488	2.07275	8.68827e-15	1.34583e-13
OSCAR	1.02737	3.60458	1.81087	3.22794e-29	1.66928e-26
SIGLEC1	0.688096	3.37676	2.29496	3.19569e-26	4.88268e-24
CHIT1	0.458174	1.38064	1.59137	0.000319756	0.000743948
OLFML3	5.23408	18.1524	1.79415	7.67503e-27	1.39452e-24
KHDC1L	0.145254	0.438621	1.5944	5.42661e-09	3.18379e-08
IGKV1-9	15.7566	58.7537	1.89872	6.78662e-09	3.91797e-08
KLRC2	0.0882831	0.364106	2.04415	1.66489e-13	2.07175e-12
MUCL1	4.4343	1.40369	-1.65948	0.000207583	0.000502575
BACH2	0.156446	0.475495	1.60376	5.38312e-19	1.85349e-17
AC016738.1	0.460465	0.159267	-1.53165	3.89043e-13	4.53676e-12
LINC01081	0.0411613	0.127985	1.63661	0.000830391	0.00177323
AL162457.2	0.0165944	0.0655329	1.98152	2.89225e-11	2.47771e-10
C10orf142	0.00402789	0.0300441	2.89899	4.85803e-12	4.75045e-11
MIR137HG	0.0246185	0.0840684	1.77182	1.60852e-11	1.42991e-10
KRT86	1.00456	6.9803	2.79673	1.42505e-09	9.22732e-09
CGB8	0.144227	2.13128	3.88531	0.000217322	0.000524174
AC022613.1	0.0431656	0.473497	3.4554	1.29387e-20	5.99888e-19
NCF1C	0.41132	2.31904	2.49519	4.78531e-28	1.46229e-25
LMCD1	1.81304	5.75997	1.66765	5.52896e-22	3.29666e-20
VWA5B1	0.919337	0.263982	-1.80015	5.14752e-07	2.08781e-06
AC093063.1	0.0326598	0.255429	2.96734	6.65497e-09	3.84858e-08
GALNT15	0.332107	1.04383	1.65216	2.82756e-14	3.99349e-13
ALOX5AP	3.24838	11.9988	1.88509	2.24284e-30	2.74146e-27
DGKK	0.163603	0.0312766	-2.38704	4.08165e-09	2.44181e-08
HCG22	0.0173056	0.0973618	2.49212	4.97128e-09	2.93744e-08
IGLV2-18	1.10873	8.78311	2.98583	1.53127e-09	9.87705e-09
SLA	0.873265	3.03899	1.7991	1.05429e-26	1.80579e-24
AC078880.5	0.514116	0.107551	-2.25708	1.3984e-11	1.25725e-10
LINC00891	0.00782123	0.0224953	1.52415	1.36803e-14	2.0506e-13
AL022323.4	0.052861	0.0173684	-1.60574	1.08102e-06	4.13242e-06
IL16	0.390895	1.32965	1.7662	6.54221e-25	7.18068e-23
C11orf21	0.0981054	0.311203	1.66545	2.90677e-17	7.06105e-16
LINC01615	0.970252	3.46592	1.83681	1.36107e-16	2.89332e-15
ADAMTS8	0.254289	0.8217	1.69214	0.00453345	0.00826896
ANPEP	2.23458	15.2068	2.76664	2.51359e-22	1.61139e-20
HTR2A	0.0303683	0.0873096	1.52357	1.26234e-12	1.3508e-11
AL592429.1	0.013432	0.0467544	1.79943	5.38776e-10	3.74083e-09
TPM2	25.8969	97.7652	1.91654	6.19578e-26	8.81539e-24
HAND2	0.293485	1.56995	2.41936	2.35095e-15	3.99365e-14
CLEC4G	0.138733	1.51202	3.44609	7.15822e-20	2.94766e-18
RTP5	0.0124186	0.0727722	2.55089	5.33137e-13	6.07998e-12
POU4F3	1.17893	0.0471881	-4.64291	0.0159799	0.0256899
LINC01778	0.0325995	0.0959768	1.55783	1.55205e-05	4.72236e-05
AC005291.2	0.207971	0.79612	1.93661	3.67523e-19	1.30728e-17
CXCR1	0.119746	0.434191	1.85835	1.03735e-05	3.26528e-05
AC099560.1	0.019032	0.131851	2.79241	5.56968e-16	1.06148e-14
AC009803.1	0.160196	0.0499752	-1.68056	1.42846e-16	3.0175e-15
AC005180.1	0.213157	1.48052	2.79612	2.70098e-10	1.96942e-09
AC099778.2	1.14152	0.253747	-2.1695	3.98209e-15	6.52146e-14
PVALB	20.5298	4.09995	-2.32404	0.023137	0.0357594
NAV3	0.0892155	0.329134	1.88331	3.73393e-18	1.07053e-16
LINC01122	0.205796	0.0320876	-2.68113	3.87982e-06	1.32721e-05
TRBV4-2	0.167089	0.740092	2.14708	1.56196e-12	1.64855e-11
FMO1	0.32261	1.01441	1.65277	3.4172e-18	9.90215e-17
IGLV3-21	35.0772	148.131	2.07827	2.80365e-10	2.036e-09
FOLR2	3.10097	15.8225	2.35119	1.69776e-21	9.26056e-20
CD27	1.29266	4.67645	1.85507	3.59281e-17	8.51978e-16
TNFRSF17	0.407355	1.41016	1.7915	4.30719e-09	2.57045e-08
AC068473.3	0.013187	0.043932	1.73615	3.05677e-13	3.63716e-12
AC010247.1	0.057363	0.209784	1.87071	1.09283e-13	1.40407e-12
HLA-DRA	212.298	640.684	1.59352	2.55538e-22	1.63222e-20
PF4V1	0.176705	0.641495	1.8601	0.000900857	0.00190958
PILRA	1.25195	3.91863	1.64617	6.03215e-26	8.67435e-24
RPSAP72	0.167519	0.0558969	-1.58348	9.20974e-09	5.18007e-08
KRTAP5-9	3.17835	1.02278	-1.63579	5.45878e-16	1.04182e-14
AC007991.4	0.0925912	0.302063	1.7059	3.89964e-08	1.95534e-07
BTK	0.443562	1.85444	2.06378	1.10313e-26	1.87749e-24
SCN2B	0.0203959	0.0811007	1.99143	3.87318e-16	7.59138e-15
RF02246	6.20875	1.95942	-1.66387	0.000200557	0.000487321
SPTA1	0.00867833	0.0644705	2.89315	2.66524e-14	3.77415e-13
FAM20C	3.13902	12.1729	1.95529	2.97299e-31	4.44148e-28
CHRDL2	1.24052	7.62316	2.61945	1.06507e-19	4.206e-18
SGCD	0.242052	0.77027	1.67005	2.35867e-17	5.80834e-16
AC131097.4	0.0435125	0.143752	1.72408	2.01999e-15	3.4865e-14
FLNA	50.4029	153.897	1.61038	1.88365e-30	2.41206e-27
AGAP11	0.56346	0.144709	-1.96115	1.95521e-19	7.36379e-18
CXCL10	16.3073	97.1486	2.57468	4.68237e-17	1.093e-15
GPR25	0.0873989	0.293357	1.74697	5.12868e-09	3.02291e-08
XKR7	0.121913	0.0412821	-1.56226	0.00808142	0.0139128
AL772337.1	1.5314	0.307457	-2.3164	3.55844e-06	1.22711e-05
CPA4	1.40265	5.24372	1.90243	6.65241e-09	3.84792e-08
AL353751.1	0.928836	3.06193	1.72095	1.0478e-06	4.01774e-06
CPA3	2.06545	6.51848	1.65808	2.6497e-14	3.75411e-13
SLC25A39P1	0.0807741	0.0215151	-1.90855	5.00539e-07	2.03539e-06
CR1L	0.0463391	0.141153	1.60696	6.24468e-08	3.00888e-07
SPHK1	3.85897	13.5564	1.81269	4.20116e-28	1.3291e-25
SPINK6	0.285547	3.86896	3.76015	2.24992e-05	6.63552e-05
PGM5P4-AS1	0.00761577	0.0379403	2.31667	4.99785e-12	4.88008e-11
AL023755.1	0.140296	0.0301435	-2.21855	0.000153508	0.000381692
AL161935.3	0.109676	0.362876	1.72622	9.58168e-18	2.52609e-16
C3orf86	0.0610616	0.200328	1.71403	9.34907e-13	1.02489e-11
AC026765.2	0.629574	0.208388	-1.5951	5.12883e-20	2.16514e-18
DOCK2	0.427608	1.80086	2.07433	4.40437e-27	9.04107e-25
BOC	0.471699	1.78201	1.91757	7.17978e-20	2.94766e-18
CCL4	1.62415	6.54029	2.00967	2.66758e-23	2.10983e-21
MSC	3.3102	10.3315	1.64205	4.86471e-21	2.45897e-19
EBI3	0.949153	3.04364	1.68108	4.99325e-17	1.15953e-15
CHRNA6	0.0372829	0.245839	2.72113	9.34096e-07	3.60902e-06
MTATP6P2	0.712577	0.118635	-2.58652	3.32621e-06	1.15417e-05
NPY6R	0.0376034	0.228613	2.60397	4.77915e-05	0.00013192
FGFR3	87.1031	28.9865	-1.58734	4.0081e-16	7.83867e-15
LINC02104	0.0479395	0.166835	1.79914	1.83825e-15	3.19951e-14
CAPN6	0.579955	1.66013	1.51728	0.00199844	0.00395641
MKX	0.127782	0.501145	1.97154	2.25473e-18	6.81258e-17
CD5L	0.0115237	0.03371	1.54857	0.000605255	0.00132865
TKTL1	0.303985	0.914881	1.58958	7.4131e-08	3.52949e-07
GBX2	0.0377536	0.119675	1.66443	2.36046e-07	1.01935e-06
LINC02084	0.184265	0.581554	1.65813	2.18428e-17	5.42861e-16
FAM225B	0.0255652	0.0765296	1.58183	1.88675e-16	3.89682e-15
FCRL1	0.03915	0.406595	3.37651	1.75725e-10	1.32254e-09
MIR100HG	0.435001	1.85438	2.09184	8.55545e-23	5.97571e-21
AL034397.3	0.181652	0.663902	1.86979	3.18759e-19	1.14903e-17
LINC00565	0.0398478	0.219854	2.46398	1.13828e-21	6.37699e-20
LINC01614	0.954392	3.31188	1.795	1.03466e-15	1.87361e-14
PNCK	9.1105	2.49958	-1.86584	2.7755e-11	2.38916e-10
MSRB3	2.07404	6.68832	1.6892	7.90985e-21	3.81874e-19
CXorf21	0.298413	0.993968	1.73589	3.42037e-25	4.03409e-23
IGHG1	208.705	665.627	1.67325	1.34507e-12	1.43533e-11
AC114776.1	0.0150209	0.00468197	-1.68179	2.9167e-10	2.11125e-09
TNNI2	59.5179	19.8053	-1.58744	3.22677e-07	1.35835e-06
CMKLR1	0.662709	3.30417	2.31784	4.82505e-27	9.82958e-25
KIF25	0.0408146	0.168347	2.04428	0.000612736	0.00134386
EVX1-AS	1.8436	0.542565	-1.76466	2.25144e-08	1.1811e-07
DCLK1	0.170171	0.534309	1.65069	6.90727e-19	2.31328e-17
F13A1	2.01647	12.0422	2.57819	3.90338e-18	1.11429e-16
LINC01506	0.0557422	0.180633	1.69622	3.4515e-14	4.79413e-13
IGLV5-48	0.149657	0.438124	1.54968	4.89345e-07	1.99227e-06
TRGV2	0.0414226	0.139633	1.75315	3.91827e-14	5.40616e-13
TRBC1	0.124424	0.440719	1.82459	4.87819e-17	1.13772e-15
AC002401.4	1.50544	4.64279	1.62481	0.00556005	0.00993061
LINC02495	0.00926535	0.0264073	1.51102	4.69301e-05	0.000129755
IGKV1OR2-6	0.229265	1.25985	2.45816	1.13883e-06	4.32425e-06
FGF5	0.037927	0.294872	2.95879	2.23667e-13	2.72896e-12
WISP2	0.587685	2.50096	2.08937	3.40607e-09	2.05966e-08
SLC47A1	0.185063	0.568998	1.62041	8.02223e-14	1.05541e-12
TGFB3	2.41909	6.927	1.51777	6.08552e-24	5.56618e-22
LINC00944	0.093018	0.371039	1.99599	8.00542e-19	2.65116e-17
CLDN6	0.898508	3.28617	1.8708	4.12052e-06	1.40366e-05
CYTH4	0.841538	3.56475	2.0827	7.48935e-30	6.28126e-27
LINC01423	0.0201425	0.0734607	1.86673	3.84229e-08	1.92919e-07
AC034238.1	0.00488035	0.0209112	2.09922	4.17111e-14	5.73149e-13
LGALS2	0.817391	3.19336	1.96598	5.80614e-19	1.97887e-17
TMEM244	0.0181915	0.0609336	1.74397	5.58013e-12	5.39573e-11
ITGB2	3.78703	15.559	2.03861	2.52752e-28	9.18482e-26
AC002480.1	0.080071	0.226785	1.50198	9.9175e-15	1.51702e-13
TNFRSF9	0.209786	0.785754	1.90516	5.40355e-23	3.97013e-21
SNORA54	1.3009	0.343338	-1.9218	0.0154277	0.024893
GPM6A	0.0315436	0.129704	2.03981	2.6879e-12	2.74308e-11
CLEC4A	0.95056	2.83074	1.57433	1.85668e-24	1.86996e-22
SERPINA1	6.0971	28.295	2.21435	7.12192e-22	4.15435e-20
ITK	0.196045	0.718005	1.87281	2.04718e-19	7.64591e-18
IGLV3-12	0.212731	0.947978	2.15582	1.05444e-06	4.04089e-06
AC021188.1	0.0962152	0.276702	1.52399	2.09773e-18	6.38845e-17
CAMK2A	0.050016	0.166499	1.73505	6.91101e-27	1.28168e-24
TRBV10-3	0.149952	0.514798	1.77951	1.6182e-08	8.70996e-08
LBP	0.438189	3.3468	2.93316	0.0010032	0.00210808
SFTA1P	0.141428	0.453405	1.68073	2.89557e-11	2.47977e-10
TRBV23-1	0.0701603	0.230059	1.71328	2.52517e-12	2.58881e-11
UMODL1-AS1	0.0065859	0.0197652	1.58551	1.09874e-05	3.4396e-05
AC099482.1	0.218263	0.0537838	-2.02082	1.26243e-09	8.25384e-09
BRS3	0.0961029	0.0109512	-3.13349	0.001308	0.00269096
BCHE	0.457216	1.31141	1.52017	7.13622e-08	3.40369e-07
LINC01050	0.0466286	0.222598	2.25515	7.81055e-12	7.34383e-11
AC011365.1	0.0709579	0.0136824	-2.37464	0.000585417	0.0012892
AC022509.1	0.0359447	0.154697	2.1056	4.0813e-09	2.44181e-08
CD3D	3.31508	11.3832	1.77979	7.08264e-18	1.91032e-16
AC090503.2	0.163539	0.0464761	-1.81507	3.65851e-06	1.2592e-05
MANCR	0.28854	1.17923	2.031	2.50484e-10	1.83636e-09
CD70	0.692952	2.29804	1.72958	1.24254e-22	8.52374e-21
GOLGA8VP	0.0150647	0.046744	1.63361	5.76771e-14	7.75886e-13
GPR65	0.259347	0.837061	1.69045	8.00336e-23	5.64878e-21
RLIMP1	0.109101	0.0248274	-2.13566	0.0211351	0.0329896
AC011284.1	0.0887629	0.0236669	-1.90709	0.000228404	0.000548638
RSPO3	0.303033	1.64144	2.43741	9.90397e-22	5.64254e-20
GAS6	7.81973	28.3912	1.86025	3.48261e-29	1.73428e-26
TRIM15	0.0561956	0.335391	2.57731	4.56704e-07	1.86986e-06
KLF17	0.0179016	0.123838	2.79029	3.0729e-20	1.32851e-18
AC011195.2	0.140721	0.0427927	-1.7174	0.00211259	0.00416188
BX322562.1	0.395438	1.12098	1.50323	9.769e-24	8.61305e-22
SSTR2	0.186379	0.557438	1.58057	7.72407e-12	7.27268e-11
CASC22	2.01368	0.194206	-3.37417	4.69127e-15	7.56313e-14
AL136982.6	0.464838	0.136907	-1.76353	1.91215e-18	5.9103e-17
RASGRP4	0.153773	0.487932	1.66588	2.46918e-28	9.18482e-26
LRRC15	1.39463	4.96351	1.83148	3.72371e-17	8.80688e-16
TNIP3	0.128048	0.523232	2.03076	3.84092e-23	2.89317e-21
ZNF831	0.0500299	0.181515	1.85923	4.68059e-15	7.55086e-14
IGKV1-39	0.883247	4.13264	2.22617	5.42424e-08	2.64293e-07
CTSK	23.6359	78.4905	1.73154	7.08264e-18	1.91032e-16
TRBV21-1	0.0353873	0.145309	2.03783	8.96216e-09	5.04993e-08
AICDA	0.0140702	0.172607	3.61678	8.25235e-10	5.56594e-09
SLC6A20	0.0291278	0.177865	2.61031	3.59631e-09	2.16835e-08
ATP6V0D2	0.127568	0.486477	1.9311	3.05273e-05	8.77696e-05
CLEC9A	0.0429264	0.126595	1.56028	4.07989e-12	4.04245e-11
CXCL5	1.86405	7.93904	2.09052	7.80017e-12	7.33663e-11
AC245128.3	0.151385	0.604773	1.99817	2.97996e-18	8.76741e-17
SAMD3	0.0433542	0.153429	1.82333	4.63657e-21	2.35249e-19
DSPP	0.017743	0.00562313	-1.6578	0.000791215	0.00169818
FAM30A	0.0648019	0.277161	2.09661	5.15445e-11	4.26618e-10
GGT5	2.64972	7.75459	1.54921	6.83726e-22	4.02321e-20
DOK2	1.5143	6.40449	2.08043	5.4011e-30	5.00831e-27
ADGRG5	0.181302	0.675006	1.8965	2.68555e-17	6.57118e-16
IL12RB2	0.252849	0.973426	1.9448	1.54623e-14	2.29089e-13
GDPD2	5.81325	1.43859	-2.01469	4.02667e-15	6.58644e-14
AC112721.2	0.170001	1.13697	2.74158	2.03873e-14	2.9475e-13
SNORA73B	43.315	14.7896	-1.55028	3.05554e-05	8.78129e-05
SMCR5	0.0894807	0.0174068	-2.36193	4.19718e-07	1.72982e-06
NRG1	0.367094	1.20557	1.71549	8.72355e-11	6.9016e-10
AL592164.1	0.00507309	0.0147737	1.5421	1.72407e-07	7.65935e-07
NECAB2	0.0798498	0.334341	2.06596	4.59819e-12	4.51937e-11
SLC26A7	0.196354	0.0483767	-2.02108	2.47752e-06	8.81607e-06
HCST	2.59252	11.5632	2.15711	6.08878e-29	2.77514e-26
IFNG-AS1	0.0316181	0.105103	1.73297	2.24456e-05	6.62362e-05
UTF1	0.00500486	0.0193348	1.9498	3.81313e-13	4.45047e-12
PTPN7	0.735797	2.56451	1.80131	1.40362e-25	1.78885e-23
LINC00709	0.994568	0.155027	-2.68155	3.1718e-12	3.19808e-11
COL6A1	43.0539	153.532	1.83432	3.82331e-26	5.74372e-24
BFSP2	0.0273346	0.127961	2.2269	1.3929e-12	1.48108e-11
AC103563.3	0.281909	0.891283	1.66066	6.60432e-06	2.16054e-05
OR2I1P	2.76464	12.1239	2.13268	3.03616e-14	4.25324e-13
MTND4P20	0.608403	0.100865	-2.59261	2.49108e-06	8.85729e-06
AC011389.1	0.0200478	0.00609232	-1.71838	8.37421e-06	2.68564e-05
AL590764.1	0.187539	0.710666	1.92198	2.34926e-23	1.8924e-21
VEGFC	3.70906	10.6355	1.51977	1.26466e-16	2.70549e-15
FNDC1	1.39323	4.89113	1.81174	8.33386e-17	1.8598e-15
LINC01480	0.16121	0.700557	2.11956	1.05998e-18	3.42035e-17
TRBV29-1	0.303559	1.17504	1.95266	6.45757e-16	1.21689e-14
BTLA	0.0916573	0.337422	1.88023	1.53691e-15	2.71187e-14
CCR6	0.00986885	0.0320791	1.70068	1.65222e-09	1.05911e-08
RGS9	0.172586	0.58987	1.77308	7.89239e-25	8.52346e-23
F3	13.3263	44.3544	1.7348	7.88114e-16	1.45159e-14
APCDD1L-DT	0.104071	0.574168	2.4639	1.60928e-13	2.00906e-12
DLX6-AS1	0.491352	0.165281	-1.57184	5.69705e-08	2.76483e-07
AC010457.1	0.0407314	0.380102	3.22217	2.91067e-16	5.79785e-15
TRBV20-1	0.608766	2.00739	1.72136	3.07223e-17	7.41069e-16
LINC01705	0.341875	0.998058	1.54566	1.04842e-17	2.73985e-16
ADAMDEC1	0.899034	4.37264	2.28206	4.67977e-15	7.55086e-14
RGS18	0.17765	0.614112	1.78947	7.80552e-23	5.52364e-21
LINC02599	0.00615711	0.0248161	2.01095	2.95434e-19	1.07213e-17
L1TD1	0.0330434	0.105508	1.67492	1.85199e-07	8.17495e-07
SCARNA10	5.74135	1.10109	-2.38246	0.00347387	0.00651027
CEACAM3	0.0465901	0.152379	1.70957	2.65967e-16	5.34938e-15
TRAV25	0.0596792	0.204894	1.77958	5.3749e-10	3.73286e-09
PAEP	0.302776	1.46888	2.2784	2.62165e-16	5.28619e-15
TRBV6-6	0.155508	0.482299	1.63294	3.58125e-08	1.81192e-07
SLC10A1	1.51804	0.151107	-3.32857	1.65164e-06	6.08497e-06
RBMS3-AS3	0.0819318	0.279647	1.77111	4.12378e-19	1.44768e-17
MYO1F	1.01546	3.14025	1.62874	6.44054e-28	1.82308e-25
CDX1	0.162496	1.17454	2.85362	3.03012e-19	1.0952e-17
AL157895.1	0.0392572	0.351015	3.1605	3.11328e-12	3.14379e-11
CYTL1	0.55949	2.80074	2.32362	1.25818e-12	1.34688e-11
CAV1	20.6708	65.9164	1.67305	8.66009e-22	4.96543e-20
COL6A2	50.7169	201.675	1.99149	8.98717e-30	6.71317e-27
LINC00173	0.0631449	0.247149	1.96865	2.36764e-25	2.88092e-23
HES6	12.1181	4.18369	-1.53432	0.00361648	0.00674931
CHRM1	0.00870438	0.0467051	2.42377	0.00582885	0.0103673
CD8A	1.24415	5.05426	2.02233	2.11084e-19	7.85098e-18
CD7	1.66893	6.39577	1.93819	1.97254e-24	1.97188e-22
ADAM23	0.662344	2.2578	1.76927	1.19239e-08	6.58411e-08
HMGCS2	151.515	45.1773	-1.74579	1.93013e-14	2.81013e-13
FAM129C	0.0596913	0.607276	3.34676	3.25748e-08	1.66534e-07
LINC00165	0.239479	0.9881	2.04476	4.16081e-06	1.41523e-05
NFE4	0.14861	1.11416	2.90636	0.0042345	0.00778013
TRBV11-2	0.121829	0.423745	1.79834	2.0506e-11	1.79442e-10
CXorf65	0.110556	0.379882	1.78078	7.17417e-18	1.93307e-16
ACTG2	16.6284	109.073	2.71357	2.99764e-14	4.20938e-13
LINC02422	0.0577554	0.305869	2.40489	1.22554e-09	8.0302e-09
SLC22A3	0.708131	2.07523	1.55118	1.88668e-18	5.83828e-17
HLA-DOA	3.61694	11.329	1.64718	4.49098e-21	2.28293e-19
WFDC13	0.54474	0.182738	-1.57579	7.19681e-13	8.0236e-12
KIR2DL3	0.0110855	0.0659867	2.5735	3.4954e-08	1.77516e-07
PTGER3	0.179972	0.64415	1.83962	3.56207e-16	7.0277e-15
MYBPC2	0.0442517	0.250016	2.49822	4.59807e-09	2.73434e-08
BHMT2	0.174686	0.599246	1.77839	2.21406e-09	1.38365e-08
KCNJ12	0.109976	0.327935	1.57623	5.44117e-18	1.50224e-16
TACR2	0.353759	1.39553	1.97998	0.000348234	0.000803739
P2RX1	0.364872	2.68573	2.87985	8.2539e-20	3.34775e-18
LCN15	0.715183	0.205942	-1.79608	0.000418714	0.000950581
NNAT	65.2147	9.51287	-2.77724	8.17461e-05	0.000215534
LEFTY1	0.0670651	0.531065	2.98525	0.00494583	0.00893686
AL583785.1	0.154152	1.11692	2.8571	5.39332e-14	7.29537e-13
SELPLG	3.03425	11.3638	1.90504	1.83037e-28	7.45767e-26
GFI1B	0.0249555	0.108631	2.12201	0.000167653	0.000414218
AP001324.3	0.0256653	0.103998	2.01866	7.67636e-15	1.19736e-13
SSTR5	0.423759	0.0861393	-2.2985	0.000179472	0.000440465
SCARNA7	3.54175	0.839045	-2.07764	4.78801e-09	2.8385e-08
WDFY4	0.211342	0.916785	2.117	7.7407e-23	5.49222e-21
HCG21	0.0174234	0.0501049	1.52392	1.35994e-06	5.08978e-06
AC015722.2	0.0284912	0.136466	2.25995	4.85349e-07	1.9772e-06
TMEM229A	0.0220621	0.145923	2.72556	3.30789e-07	1.3901e-06
OOSP1	0.0923641	0.02788	-1.7281	2.45312e-09	1.52033e-08
ADGRE3	0.0453579	0.143789	1.66453	2.11105e-10	1.56732e-09
TRBV27	0.0771206	0.288026	1.90101	4.70943e-11	3.91836e-10
WISP1	1.22186	4.38058	1.84204	2.01764e-18	6.1725e-17
LINC01857	0.217054	1.14449	2.39858	4.10382e-15	6.70856e-14
C5AR1	2.25861	7.12975	1.65841	6.54221e-25	7.18068e-23
FOXC2	0.364276	1.28866	1.82277	1.64775e-10	1.24687e-09
CPXM1	5.26651	23.4813	2.1566	1.96381e-20	8.75768e-19
TRAV5	0.0909994	0.299404	1.71816	3.64544e-12	3.63476e-11
TOX3	9.02643	2.282	-1.98386	2.16574e-18	6.55842e-17
CCDC141	0.0120244	0.0387453	1.68805	2.58656e-14	3.67046e-13
SIGLEC7	0.244215	0.928696	1.92706	1.45889e-27	3.6325e-25
TRAV8-2	0.117892	0.398824	1.75828	1.24407e-14	1.88262e-13
RBMS3-AS2	0.0149812	0.0468214	1.64401	2.1649e-05	6.40585e-05
HAVCR2	1.43341	4.92646	1.7811	4.86922e-27	9.84498e-25
CLDN14	0.122506	0.36046	1.55699	1.81167e-15	3.15938e-14
NTNG1	0.0978645	0.339505	1.79458	1.32402e-13	1.67707e-12
DBH-AS1	0.304662	0.927549	1.60621	3.26113e-14	4.55097e-13
CD1C	0.648257	2.2573	1.79996	4.95668e-09	2.92945e-08
TRAV14DV4	0.104159	0.351553	1.75496	5.61553e-14	7.57309e-13
BIRC7	0.174242	0.651945	1.90366	9.47578e-13	1.03794e-11
FOXH1	0.77611	0.271188	-1.51697	7.33093e-16	1.36238e-14
AL445423.1	0.0701316	0.212068	1.59639	3.73213e-13	4.36731e-12
AL138930.1	0.0126357	0.065041	2.36384	3.16168e-17	7.59114e-16
TRBV14	0.0884644	0.256959	1.53837	5.68763e-12	5.48487e-11
C1QC	32.7542	152.209	2.2163	3.72232e-28	1.20599e-25
AC079209.1	0.0253592	0.0897663	1.82366	2.79707e-19	1.02057e-17
GZMA	2.982	22.8607	2.93852	6.61764e-22	3.90252e-20
TMEM130	0.19051	0.541438	1.50693	2.14729e-07	9.34931e-07
TRGV10	0.134622	0.477763	1.82738	5.46408e-15	8.70981e-14
LINC02446	0.471293	2.35416	2.32052	2.03627e-14	2.94553e-13
ROR2	1.06142	3.56583	1.74824	3.60262e-27	7.75024e-25
CXCL13	5.46158	35.2804	2.69148	1.1257e-16	2.43143e-15
HDC	0.16972	0.542379	1.67615	9.96956e-11	7.7911e-10
AC034195.1	0.0377783	0.0132355	-1.51315	6.77192e-10	4.62897e-09
WT1-AS	0.0310773	0.114699	1.88391	3.28108e-12	3.29961e-11
FPR2	0.146046	0.521782	1.83703	1.55647e-19	5.96226e-18
TAF9BP1	0.0725762	0.0241512	-1.5874	8.22909e-05	0.000216793
IGHV1-24	10.2998	34.6077	1.74847	1.83717e-08	9.79062e-08
NCF2	2.57526	7.55323	1.55237	6.68385e-28	1.87224e-25
VNN2	0.335503	1.3299	1.98692	2.27003e-21	1.21843e-19
AC078850.1	0.0348779	0.105022	1.59031	9.78598e-09	5.46988e-08
LINC00494	0.0182048	0.0783853	2.10627	1.37477e-10	1.05354e-09
SOX8	0.092122	0.404106	2.13312	3.48731e-05	9.90365e-05
TLR8-AS1	0.0242768	0.106773	2.13689	7.24272e-05	0.00019274
GAPT	0.129238	0.468099	1.85679	2.57928e-12	2.63925e-11
TRAV6	0.0536179	0.204898	1.93412	1.31737e-10	1.01129e-09
TRIM10	0.00976975	0.0462846	2.24414	2.28274e-05	6.72568e-05
KIR2DS4	0.0443252	0.300494	2.76114	1.19625e-08	6.60271e-08
SLC34A2	0.664659	2.97011	2.15983	0.00676405	0.0118404
SNX29P2	0.0089066	0.0318081	1.83645	1.28672e-13	1.63754e-12
HTRA3	8.74515	34.5428	1.98183	5.38274e-27	1.03844e-24
AC107308.1	0.0848041	0.522898	2.62432	1.84827e-11	1.62637e-10
CCL24	0.664795	2.35048	1.82197	8.45943e-14	1.10913e-12
PLCE1-AS2	0.0208651	0.0047095	-2.14745	0.00023116	0.000554462
IGHV1-69	4.12971	14.048	1.76625	9.2266e-09	5.1863e-08
TNFSF8	0.194848	0.660702	1.76165	4.65837e-18	1.30512e-16
PIK3AP1	0.882699	3.51656	1.99417	2.40092e-28	9.0934e-26
TRAV17	0.118579	0.469596	1.98557	1.13629e-17	2.95513e-16
TEX45	1.44418	0.477674	-1.59615	1.02806e-17	2.68974e-16
TCAP	2.75405	0.824645	-1.73971	0.00117867	0.00244452
Z99127.1	0.127811	0.0310844	-2.03974	0.000627369	0.00137247
AC007384.1	0.205139	0.603531	1.55682	9.26202e-15	1.42323e-13
IRF8	0.795556	4.23473	2.41224	7.19816e-28	1.97516e-25
SOSTDC1	0.530492	1.80065	1.76311	0.00810858	0.0139542
EOMES	0.155682	0.537897	1.78873	4.47576e-16	8.67756e-15
AC108066.1	0.148778	0.0255309	-2.54284	1.17151e-06	4.43518e-06
PDCD1LG2	0.58043	3.29806	2.50642	4.24497e-30	4.39044e-27
VSIG4	2.38983	14.8814	2.63852	3.41713e-29	1.73378e-26
AC099518.2	1.34512	0.437942	-1.61893	2.59221e-13	3.12728e-12
CACNG8	0.0232879	0.0966812	2.05365	1.99168e-14	2.88413e-13
PODNL1	1.05751	3.23887	1.61482	1.75626e-19	6.66116e-18
KIF25-AS1	0.0143105	0.0504347	1.81735	0.00181609	0.00362898
NT5E	3.71486	13.1284	1.82131	2.57863e-18	7.72182e-17
LINC01985	0.0236941	0.148676	2.64957	1.60676e-08	8.65708e-08
ADGRE1	0.231984	1.126	2.27911	3.03782e-22	1.9042e-20
SERTM2	0.0228517	0.184207	3.01095	2.05054e-12	2.12326e-11
TNFAIP8L3	0.886649	2.64343	1.57597	1.95437e-28	7.84403e-26
AC012085.2	0.0673368	0.236548	1.81267	0.000728945	0.00157383
TRGV4	0.055263	0.166128	1.58791	3.27806e-10	2.34817e-09
IKZF1	0.462516	1.59671	1.78753	1.10374e-20	5.16188e-19
FXYD2	0.0235568	0.104873	2.15444	3.50989e-19	1.25679e-17
TRBV7-6	0.100299	0.345503	1.78439	5.67096e-12	5.47175e-11
IGLV1-41	0.778632	3.36123	2.10997	4.10188e-05	0.000114828
AL133371.2	0.206188	0.806478	1.96768	1.15762e-24	1.22077e-22
AC246817.2	0.0288113	0.0929387	1.68964	4.28174e-05	0.000119391
UGT2A1	0.158827	0.0162344	-3.29033	0.00049034	0.00109735
AC096745.2	0.028227	0.109149	1.95115	1.11467e-10	8.64821e-10
BMPR1B	0.235054	0.697579	1.56936	3.63095e-13	4.25817e-12
PTPRR	5.5576	1.8793	-1.56427	1.18399e-12	1.27354e-11
IGHV3-11	10.3375	40.3721	1.96547	1.77454e-08	9.48311e-08
TPSB2	2.90574	8.64757	1.57339	1.98927e-14	2.88219e-13
AOAH	0.585561	2.95766	2.33656	1.89688e-26	3.03624e-24
GPC6	0.815176	2.83063	1.79594	2.32556e-21	1.24327e-19
PAPPA	0.215511	0.616381	1.51606	2.35156e-10	1.73344e-09
AL591468.1	0.0349036	0.225392	2.69099	1.87151e-15	3.25318e-14
COL1A1	215.331	612.774	1.5088	5.20324e-18	1.44397e-16
LINC02254	0.0461736	0.0159257	-1.53572	4.29806e-06	1.45602e-05
BLK	0.0834335	0.968158	3.53654	1.21414e-07	5.54402e-07
CYTOR	2.11631	7.70284	1.86384	1.2727e-33	4.88915e-30
AP000424.2	0.672515	0.184076	-1.86927	1.14344e-07	5.24981e-07
AL360004.1	0.018433	0.0531701	1.52832	1.31713e-10	1.01129e-09
C2orf40	0.204258	1.38661	2.76309	3.28681e-08	1.67842e-07
IGHD	2.42358	12.8853	2.41051	6.80773e-09	3.92763e-08
MMP11	17.9241	55.797	1.63829	2.78209e-13	3.3369e-12
TRG-AS1	0.113163	0.383059	1.75916	1.7113e-21	9.31548e-20
SAA1	21.4786	71.1242	1.72744	1.28787e-13	1.63768e-12
NUGGC	0.102889	0.404351	1.97451	5.98263e-06	1.97614e-05
AC091492.1	1.4782	0.502194	-1.55752	8.2307e-05	0.000216793
AL137186.1	0.0325354	0.188082	2.53128	1.27392e-14	1.92348e-13
ABCC6P1	0.0204119	0.0626839	1.61868	0.00337207	0.00634247
AL365209.1	0.00688136	0.0220718	1.68144	6.01173e-13	6.78964e-12
AC079313.2	0.0730929	0.483308	2.72514	8.24494e-15	1.27937e-13
CLEC6A	0.0199298	0.066056	1.72877	5.31229e-13	6.06079e-12
MIR99AHG	0.0744412	0.32119	2.10925	5.79465e-19	1.97746e-17
KRT40	0.79745	0.18272	-2.12576	0.000267225	0.000633848
CD274	1.35643	4.79434	1.82152	1.26466e-16	2.70549e-15
FAM225A	0.0623296	0.194797	1.64398	1.41416e-17	3.62174e-16
ITM2A	2.64245	10.3139	1.96464	5.7886e-14	7.77529e-13
SOST	0.638938	4.20466	2.71824	1.2904e-07	5.86747e-07
RPL21P13	2.31592	0.770918	-1.58694	0.00113675	0.00236322
GAS2	0.844267	0.261501	-1.69088	5.67918e-07	2.28538e-06
AL731563.1	0.290008	0.0877317	-1.72492	0.0117628	0.0195328
DDR2	1.00807	3.06259	1.60316	5.98306e-18	1.63673e-16
MFAP3L	4.51827	1.56491	-1.52969	1.43869e-23	1.24e-21
IGKV3-7	0.91005	2.60601	1.51782	5.9431e-07	2.38389e-06
MEF2C-AS1	0.0183609	0.0614862	1.74363	3.40804e-12	3.41324e-11
SRPX	3.26246	13.0392	1.99882	3.83503e-25	4.48382e-23
DCN	11.0118	31.7	1.52543	4.35563e-16	8.46296e-15
AC097059.2	0.0577454	0.165235	1.51674	1.40922e-07	6.35614e-07
IGLV3-19	31.6683	129.521	2.03207	9.96965e-09	5.56211e-08
IL31RA	0.0425635	0.272962	2.68101	6.61154e-16	1.24069e-14
CD33	0.166553	0.550431	1.72458	4.33391e-26	6.36848e-24
SPEG	0.371434	1.38133	1.89489	2.41205e-22	1.5592e-20
LINC02273	0.0497653	0.186453	1.9056	3.86878e-11	3.24806e-10
CRTAM	0.187332	0.605616	1.6928	3.51934e-19	1.25849e-17
CDA	5.16703	17.5331	1.76267	8.85592e-16	1.61783e-14
TRAV8-4	0.121054	0.4407	1.86414	4.33088e-13	5.0005e-12
IL6	2.32429	8.08466	1.7984	5.05658e-14	6.887e-13
HILS1	0.019031	0.0616516	1.69579	2.64194e-16	5.31769e-15
LINC01638	0.0489331	0.242715	2.31038	2.05402e-16	4.21317e-15
GPR183	2.83369	8.04351	1.50515	6.38065e-21	3.14829e-19
AC083841.1	0.127214	0.360504	1.50275	0.000244724	0.000584292
PDPN	5.98754	20.4329	1.77086	1.25232e-19	4.85247e-18
DAPK1-IT1	0.209264	0.039848	-2.39274	0.00556432	0.00993691
STAB1	3.00252	11.169	1.89526	8.80079e-25	9.39135e-23
RARRES2	15.4051	50.8283	1.72222	8.88268e-17	1.97083e-15
FCGR1B	0.0689054	0.317516	2.20414	2.41788e-25	2.91566e-23
AC011944.1	0.0618833	0.229418	1.89036	5.2846e-16	1.01104e-14
MNDA	1.19494	4.78303	2.00098	1.48236e-24	1.53316e-22
MAP1A	0.666584	2.01134	1.5933	2.75416e-17	6.72071e-16
ISLR	13.2419	48.7597	1.88058	1.0734e-19	4.23236e-18
LILRB2	0.688532	3.04917	2.14682	2.31281e-28	9.01358e-26
AQP5	0.237264	1.25078	2.39827	4.54116e-06	1.53278e-05
AP001471.1	0.0250302	0.103462	2.04736	5.64403e-14	7.60389e-13
TWIST2	0.546031	2.51237	2.202	1.67571e-23	1.4215e-21
ITGAD	0.0387848	0.181274	2.22461	5.82424e-11	4.77499e-10
AL031595.1	0.00646561	0.023614	1.86878	4.37062e-16	8.48594e-15
KRT81	1.06697	43.5017	5.34949	1.83544e-16	3.80253e-15
LGALS17A	0.14517	0.812909	2.48535	2.82981e-11	2.43275e-10
LINC02302	0.481191	0.158897	-1.59852	1.55363e-07	6.94921e-07
TRAV41	0.0969396	0.335623	1.79168	1.78233e-12	1.86348e-11
CHRDL1	0.410724	2.8063	2.77243	4.21799e-11	3.53022e-10
LAIR2	0.166817	0.769895	2.20639	5.31061e-18	1.47224e-16
FGFBP1	19.0387	55.9193	1.55441	0.00420188	0.00772495
GRM3	0.647733	0.137968	-2.23107	6.4107e-16	1.20918e-14
AL031733.2	0.0289846	0.11541	1.99341	5.91032e-17	1.34804e-15
LINC02544	0.425967	1.54851	1.86206	3.68915e-13	4.32077e-12
MTCO2P27	0.0897548	0.0296569	-1.59762	1.3971e-07	6.30995e-07
PARVG	0.555909	1.93332	1.79816	3.6357e-27	7.75933e-25
AL928742.1	0.0530682	0.354711	2.74073	5.24791e-08	2.56371e-07
TBXAS1	0.758288	2.74799	1.85756	8.40359e-30	6.58167e-27
SIGLEC9	0.369564	1.32332	1.84026	2.68795e-27	5.97369e-25
CSF2RB	1.47428	4.83995	1.71498	1.50802e-16	3.17061e-15
TGFBI	19.5648	69.751	1.83395	2.40406e-29	1.40538e-26
CCL8	1.11101	5.17583	2.21992	3.54622e-19	1.26642e-17
MYCNOS	0.489797	0.133839	-1.87169	2.07851e-09	1.30317e-08
PLA2G5	0.292153	1.13169	1.95368	7.6768e-18	2.05819e-16
SHISA3	0.112011	0.480325	2.10036	3.69328e-08	1.86264e-07
TNFRSF11B	1.15225	4.33989	1.9132	1.71886e-05	5.18239e-05
MIR200B	2.11012	0.668834	-1.65761	6.31995e-12	6.05882e-11
PRUNE2	0.345944	1.53436	2.14903	5.86786e-20	2.4464e-18
ERVE-1	3.44384	1.08701	-1.66365	1.58288e-21	8.65146e-20
PDCD1	0.471803	2.14127	2.18221	5.22082e-22	3.13377e-20
LINC02487	0.0119574	0.0389346	1.70315	0.000358922	0.000827129
IGKV3D-15	1.37408	4.31456	1.65075	2.05177e-07	8.96526e-07
VSTM1	0.0454427	0.177585	1.96639	7.20934e-14	9.5266e-13
STAC	0.227991	0.698517	1.61532	1.73924e-15	3.04492e-14
CTD-2270F17.1	0.0073066	0.0318039	2.12193	1.18136e-09	7.7691e-09
ITGAL	0.997111	3.66412	1.87764	5.14447e-21	2.59063e-19
AC093390.1	0.00503234	0.0193816	1.94539	4.19735e-07	1.72982e-06
AL138999.1	0.0315146	0.0920361	1.54618	5.25196e-12	5.11149e-11
PLA2G4C	0.364519	1.11613	1.61444	6.36382e-26	9.00681e-24
LILRP2	0.0277874	0.0972726	1.8076	7.16036e-12	6.79186e-11
CCL7	0.237746	1.27632	2.4245	3.5704e-19	1.27336e-17
CAPN9	2.32876	0.760122	-1.61526	2.96293e-08	1.52578e-07
SORBS1	1.45922	6.79165	2.21856	2.35156e-10	1.73344e-09
REM1	0.3849	1.10763	1.52492	4.20664e-12	4.16191e-11
RFX8	0.118452	0.440724	1.89557	8.05405e-19	2.66071e-17
MIR3972	5.01971	1.68051	-1.5787	4.97974e-09	2.94179e-08
KCCAT333	21.3508	6.40303	-1.73746	4.14314e-18	1.17649e-16
PSTPIP1	0.766823	2.18969	1.51376	1.06878e-18	3.43787e-17
RDH8	0.0220673	0.128013	2.53631	1.056e-05	3.31973e-05
TRAV12-1	0.140723	0.539875	1.93977	9.08937e-14	1.18536e-12
LINC01048	0.0239319	0.130015	2.44168	5.76023e-11	4.72539e-10
AC096734.1	0.0166182	0.0516434	1.63582	5.43041e-09	3.18424e-08
HLA-DPA1	17.125	52.2381	1.609	1.14488e-22	7.89411e-21
NKILA	0.59664	1.9568	1.71356	2.07877e-19	7.75315e-18
ITGB3	0.227544	0.732663	1.68701	6.53222e-15	1.02905e-13
SHISAL1	0.184225	0.864336	2.23013	6.43873e-18	1.74893e-16
MELTF	1.80902	7.35272	2.02307	8.62706e-23	6.01011e-21
MUC13	0.243229	1.61674	2.7327	0.0152556	0.0246493
IGKV1D-8	0.85439	3.02939	1.82606	2.0544e-08	1.08429e-07
LILRA1	0.0696669	0.241665	1.79446	6.31262e-25	7.02006e-23
AC011899.2	0.0863971	0.293966	1.76659	2.24426e-24	2.22695e-22
GPR82	0.095745	0.344961	1.84917	5.54873e-15	8.8082e-14
AC139783.1	0.212262	0.0621906	-1.77108	0.000504754	0.00112689
AC016717.2	0.319985	0.106725	-1.5841	4.63043e-07	1.89437e-06
NUDT10	0.166388	0.473529	1.5089	7.88584e-12	7.40685e-11
MT1L	2.15189	13.2425	2.62151	1.65773e-29	1.08727e-26
AC099524.1	0.0364897	0.15525	2.08903	2.92476e-12	2.96344e-11
IGHV3-38	0.176689	0.553467	1.64728	3.73513e-05	0.000105395
PIK3R5	0.415123	1.19077	1.52028	1.0116e-24	1.07522e-22
DIRC1	0.0583196	0.16871	1.53249	1.21504e-16	2.60764e-15
IGKV3-15	19.5781	56.6744	1.53345	9.11317e-10	6.11128e-09
AC007991.2	0.544333	2.15537	1.98538	2.35126e-07	1.01603e-06
TRHDE-AS1	2.12572	0.667236	-1.67168	1.13872e-11	1.03836e-10
NPAS4	0.0182376	0.535641	4.87628	2.30016e-09	1.43246e-08
ZNF350-AS1	23.644	6.44115	-1.87608	4.48166e-05	0.000124441
AC089983.1	0.0395884	0.248313	2.64901	1.52203e-18	4.75917e-17
NMRAL2P	0.757539	3.16159	2.06126	1.22591e-06	4.62485e-06
GABRP	1.6692	12.725	2.93044	6.10666e-10	4.20954e-09
PCP4L1	34.2751	9.60054	-1.83597	2.18056e-12	2.25096e-11
ACTG1P22	0.0148649	0.179459	3.59367	1.95952e-06	7.10634e-06
CD28	0.231847	0.724315	1.64345	8.15372e-19	2.69033e-17
AL954642.1	0.0228862	0.0773955	1.75777	5.80911e-08	2.81436e-07
HMGA2	0.480285	2.25334	2.2301	1.3231e-17	3.40148e-16
MMP3	4.85127	17.2259	1.82814	1.32927e-13	1.68214e-12
IGKV1D-42	0.159859	0.543164	1.76459	0.000145032	0.000362559
IGHV3OR16-9	0.305707	0.866799	1.50355	4.3055e-06	1.45833e-05
AC146944.2	0.0389988	0.142748	1.87197	2.45723e-20	1.08501e-18
CD79A	2.3451	16.4314	2.80873	1.44421e-10	1.1008e-09
SEMA5A-AS1	0.221954	0.0330967	-2.7455	7.68732e-09	4.38896e-08
GDF5	0.0332417	0.251475	2.91935	6.7297e-12	6.41277e-11
LINC02057	0.0432155	0.130482	1.59423	1.29848e-06	4.87675e-06
RASGRP2	0.390833	1.5504	1.98802	1.06089e-20	4.97878e-19
AC136475.5	0.0342797	0.099041	1.53067	5.39269e-14	7.29537e-13
AC120193.1	0.0136295	0.0505622	1.89133	3.19955e-05	9.16285e-05
TFF1	47.738	14.7135	-1.698	4.68686e-06	1.57878e-05
AL844908.1	0.254675	0.945984	1.89316	4.64235e-17	1.0846e-15
RGS4	0.662113	1.95085	1.55895	2.23716e-14	3.21022e-13
NCKAP1L	0.763043	3.43983	2.1725	2.37859e-28	9.0934e-26
SSTR5-AS1	0.750799	0.133379	-2.49289	7.69994e-06	2.4863e-05
LAMC2	26.2731	81.557	1.63422	4.0564e-08	2.02752e-07
AC090125.1	0.0607281	0.31304	2.36591	3.27081e-12	3.29051e-11
MOGAT2	1.96705	0.575437	-1.7733	6.4626e-07	2.57422e-06
PTHLH	6.67706	19.4068	1.53928	1.63665e-07	7.29265e-07
E2F3P1	0.0191831	0.0544968	1.50634	1.61657e-09	1.03775e-08
GAB3	0.277363	0.807019	1.54083	8.63647e-27	1.50807e-24
C1R	22.3315	83.0952	1.89569	1.13401e-35	1.52474e-31
STK32B	0.130745	0.403668	1.62642	1.12329e-26	1.89978e-24
NEFL	0.238406	3.23186	3.76087	2.05482e-05	6.1043e-05
TMEM176B	13.3022	43.8168	1.71981	5.05009e-27	1.01135e-24
IL1RL1	0.232887	0.904403	1.95733	1.23313e-05	3.82337e-05
STON1-GTF2A1L	0.012714	0.0434311	1.77231	1.62215e-11	1.44012e-10
OGN	0.41819	1.89613	2.18083	8.99503e-11	7.09133e-10
AC005009.1	0.873718	0.243435	-1.84363	6.00397e-12	5.77442e-11
SUSD3	1.44665	4.94296	1.77266	5.54112e-25	6.28718e-23
CHST4	0.078391	0.23389	1.57707	0.00339867	0.00638815
IGHG3	60.1202	197.97	1.71936	1.04682e-11	9.62394e-11
IGHV1-67	0.388232	1.2102	1.64025	1.13603e-06	4.31543e-06
AP001476.1	0.0183782	0.0565384	1.62124	3.61798e-10	2.57793e-09
AC116021.1	0.0343986	0.121083	1.81557	8.60918e-14	1.12766e-12
IP6K3	0.370125	1.14319	1.62698	0.00762758	0.0132084
LINC02489	0.0628583	0.274189	2.12499	5.41196e-08	2.63742e-07
PTPRN	0.118435	0.445808	1.91233	1.73866e-08	9.30802e-08
RNF113B	0.114474	0.0232385	-2.30043	0.00441642	0.00808234
KCNJ3	0.0231491	0.105981	2.19478	3.80609e-05	0.000107262
EPYC	0.500626	1.45652	1.54072	9.66915e-14	1.2555e-12
ACAP1	0.901335	2.69771	1.5816	1.51419e-20	6.94849e-19
JAML	0.527382	1.7268	1.71118	2.81806e-20	1.22424e-18
RPS3AP53	0.173717	0.0606472	-1.51822	3.50087e-14	4.85768e-13
AC139720.1	0.0582908	0.228102	1.96834	3.18358e-17	7.6369e-16
USH2A	0.157379	0.0100501	-3.96896	1.23836e-07	5.64326e-07
CD40LG	0.137442	0.423335	1.62298	1.0557e-11	9.69562e-11
RPL12P9	0.0929382	0.0327829	-1.50333	1.645e-08	8.84359e-08
FIBCD1	0.259611	1.28261	2.30467	0.0141985	0.0231248
MYH11	6.99083	54.9344	2.97417	1.06447e-08	5.91421e-08
AC109479.1	0.101938	0.357205	1.80905	3.14997e-14	4.40717e-13
2024-03-04	0.169572	0.772974	2.18852	4.51212e-06	1.52374e-05
ADAM2	0.531077	0.0643901	-3.04401	0.0104582	0.017555
ATP8B4	0.136468	0.40322	1.56301	7.65514e-25	8.30058e-23
OLFM4	19.455	55.8696	1.52192	0.000192309	0.000469529
SIGLEC10	0.741321	3.51717	2.24624	4.9452e-25	5.6348e-23
TRBV19	0.265719	0.909336	1.77491	2.62653e-14	3.72325e-13
KIR2DL4	0.211343	0.644097	1.60769	2.60715e-12	2.66574e-11
SNX20	0.438087	1.53147	1.80563	1.96826e-23	1.6336e-21
SYNDIG1	0.435563	1.5607	1.84124	2.73294e-18	8.12171e-17
LYVE1	0.497201	2.89941	2.54386	1.56245e-11	1.39172e-10
MYH7B	2.22827	0.462912	-2.26712	7.4952e-06	2.42368e-05
AL365223.1	0.0544036	0.0149256	-1.86592	4.92476e-05	0.000135383
AFP	0.0746568	0.263537	1.81966	0.0218021	0.0339008
LILRA5	0.53757	2.65006	2.3015	7.82375e-28	2.10389e-25
RTL3	0.0108018	0.043989	2.02586	2.67181e-15	4.48487e-14
CCR5	0.699254	2.63866	1.91592	8.38263e-22	4.81661e-20
ZBP1	0.399372	1.45871	1.86889	1.41626e-17	3.62367e-16
GPA33	0.107494	0.38477	1.83974	3.19868e-07	1.34758e-06
FGF7	0.576213	2.68204	2.21866	8.81987e-17	1.95851e-15
DHRS2	220.526	61.7495	-1.83645	2.59785e-22	1.65542e-20
AC010329.5	1.24561	0.228635	-2.44573	3.76854e-12	3.75055e-11
AL031320.1	0.0752962	0.0258173	-1.54424	3.75681e-08	1.8922e-07
AC136475.7	0.0220668	0.0755845	1.77621	4.74091e-12	4.64437e-11
ALX4	0.0278405	0.0825089	1.56736	0.00180597	0.00361028
IFITM3	163.429	477.694	1.54742	7.06997e-30	6.13286e-27
AP003774.3	0.017037	0.0524499	1.62227	5.12943e-09	3.02291e-08
TRPV2	2.11238	6.98003	1.72436	8.40451e-27	1.49673e-24
LCK	1.5285	4.65135	1.60553	6.77791e-18	1.8355e-16
FAM180A	0.134724	0.555829	2.04463	3.72682e-18	1.07053e-16
AC139749.1	0.0585086	0.177088	1.59775	0.00877454	0.0149861
ADH6	1.27969	0.44948	-1.50947	2.80741e-11	2.41504e-10
TRAV35	0.0459343	0.179017	1.96245	1.32444e-08	7.24629e-08
VWC2L	0.0141923	0.00401799	-1.82056	0.000103671	0.000267315
IL32	9.44843	30.6127	1.69598	3.4103e-27	7.39568e-25
GLI2	0.204544	0.72112	1.81783	2.36746e-19	8.6972e-18
GYPC	1.76571	6.97316	1.98156	1.47339e-26	2.44573e-24
AL513283.1	0.0289029	0.090993	1.65454	1.42224e-05	4.35796e-05
AC025031.5	0.0528346	0.0170245	-1.63387	0.000124229	0.000315158
IGLC7	2.99909	13.8832	2.21075	6.07505e-10	4.1899e-09
HLF	0.108087	0.438626	2.0208	3.51413e-13	4.13018e-12
HLA-DQB1-AS1	0.737194	2.59886	1.81776	1.80349e-19	6.82106e-18
F2RL2	0.370753	1.67197	2.17302	1.34736e-16	2.86645e-15
MIA	0.183163	1.26759	2.79089	2.40086e-08	1.25387e-07
WNT8B	0.501392	0.113184	-2.14726	3.28532e-12	3.30263e-11
TOMM20P2	0.0879769	0.40387	2.1987	2.23777e-17	5.54615e-16
CYTIP	1.17999	4.0885	1.7928	3.40563e-23	2.58703e-21
AC005828.1	0.176332	0.0365118	-2.27186	2.65413e-06	9.39478e-06
AL357568.1	0.0456268	0.0142235	-1.6816	0.00175255	0.00351542
GPR18	0.22426	0.681107	1.60271	1.35966e-09	8.83384e-09
SLAMF8	2.03267	7.74805	1.93045	7.95897e-27	1.42683e-24
CD53	5.43117	22.6595	2.06078	5.0129e-28	1.4978e-25
GNGT2	0.404316	1.21853	1.59159	7.46985e-28	2.02901e-25
SYNPO2	1.37988	8.42343	2.60987	2.72774e-08	1.41251e-07
AL135999.3	5.08782	1.58342	-1.684	2.54641e-14	3.62193e-13
AL354811.1	0.0581221	0.189768	1.70708	5.13664e-16	9.86638e-15
LILRA2	0.0871085	0.268459	1.62382	2.5891e-24	2.53177e-22
MPEG1	1.84294	7.46681	2.01848	5.4817e-27	1.04545e-24
VIT	0.116206	0.40048	1.78505	5.22926e-09	3.07837e-08
C1S	18.3335	69.0155	1.91243	1.43318e-31	2.40872e-28
AC064853.1	0.0377377	0.140838	1.89996	4.0388e-07	1.67243e-06
IGHV1OR15-2	0.4959	1.54861	1.64285	7.03792e-09	4.05087e-08
CXCL12	2.16516	8.87753	2.03569	1.63906e-19	6.2519e-18
TRAV9-2	0.135353	0.456374	1.7535	5.61831e-13	6.37476e-12
SNAP91	0.620954	0.195126	-1.67008	1.58443e-06	5.85743e-06
AC005330.1	0.0715709	0.206721	1.53024	1.99989e-11	1.75119e-10
CSDC2	0.478543	2.14875	2.16677	1.24631e-18	3.95687e-17
IGHV3-48	4.80713	18.9849	1.9816	1.9568e-07	8.58548e-07
JAKMIP1	0.157562	0.468571	1.57235	1.17988e-18	3.76371e-17
ITGAM	0.825662	3.35152	2.02119	6.42083e-26	9.03992e-24
ANGPTL7	0.0500548	0.229892	2.19938	2.07255e-05	6.15223e-05
PICSAR	1.69562	6.8893	2.02254	6.58678e-08	3.16465e-07
PSMB9	12.3965	37.2143	1.58592	5.43926e-22	3.25038e-20
CRTAC1	29.8503	2.8241	-3.40188	1.76e-10	1.324e-09
TRBV28	1.8416	7.5256	2.03085	6.18049e-21	3.06077e-19
SELENOM	8.33982	25.3627	1.60462	2.68574e-28	9.62962e-26
SCGB2A1	1.1654	0.353493	-1.72107	0.000367548	0.000845124
IRS4	0.36664	0.0998008	-1.87724	0.000438304	0.000990206
AC022929.2	0.056713	0.019038	-1.5748	7.00589e-08	3.34882e-07
ADAMTS9-AS1	0.0495723	0.244217	2.30056	7.969e-09	4.53629e-08
RPS12P16	0.153395	0.0412085	-1.89623	0.000206545	0.000500405
SNORA12	2.33253	0.570168	-2.03243	0.00105712	0.00220826
VCAM1	2.06855	7.28184	1.81568	2.37819e-16	4.83021e-15
IGHV1-18	26.3074	103.146	1.97115	3.63041e-09	2.18646e-08
LINC00942	0.660825	2.87251	2.11997	3.41923e-05	9.73287e-05
RABGAP1L-IT1	0.124958	0.0393559	-1.66679	0.00260671	0.00503209
CD72	0.675997	2.27998	1.75393	4.28942e-22	2.63349e-20
MIR3945HG	0.10581	0.342913	1.69637	2.06756e-14	2.98447e-13
MIR3609	4.46962	1.10288	-2.01887	0.00500338	0.00903357
TRAV36DV7	0.0715331	0.263075	1.87879	8.8997e-12	8.26387e-11
PRKCG	0.0273299	0.121063	2.1472	6.0109e-08	2.90352e-07
ZDHHC20P1	0.0919428	0.375114	2.02852	1.90537e-15	3.30777e-14
IFFO1	0.767874	2.26843	1.56275	3.43291e-30	3.84644e-27
GNLY	1.41983	7.65576	2.43083	5.82244e-20	2.43123e-18
LRRN2	0.289882	0.911102	1.65215	1.5132e-13	1.89969e-12
LINC01727	0.00914776	0.0276767	1.59718	4.80715e-09	2.84859e-08
MYH13	0.014917	0.0521125	1.80467	2.31771e-12	2.38795e-11
AC011899.3	0.0496025	0.156358	1.65637	4.65373e-15	7.52517e-14
CXCL11	3.63137	24.0432	2.72704	2.07463e-15	3.56934e-14
FLNC	1.42632	10.7025	2.90758	6.12627e-23	4.45248e-21
ACTA2	45.5883	166.038	1.86478	1.28861e-17	3.32235e-16
CXCR6	0.694718	1.97194	1.50512	2.15647e-16	4.4065e-15
IGLVI-70	0.255578	1.68953	2.72478	1.5757e-06	5.82754e-06
TMIGD3	0.52231	1.56174	1.58017	1.62215e-22	1.07717e-20
TLR10	0.0931431	0.619889	2.73449	1.60116e-13	1.99985e-12
INA	22.3568	6.53903	-1.77357	1.52619e-20	6.9916e-19
SAMSN1	1.1344	3.84615	1.76148	1.75112e-25	2.1902e-23
LINC00426	0.0895649	0.356817	1.99418	5.78352e-19	1.97617e-17
FAM167A-AS1	0.082616	0.0121387	-2.7668	4.08614e-08	2.04163e-07
AC105105.3	0.0199257	0.0858839	2.10776	4.16119e-07	1.71703e-06
ANKRD29	0.144386	0.795203	2.4614	3.5662e-32	6.95301e-29
LINC01127	0.0914146	0.462852	2.34006	4.45978e-14	6.10942e-13
VIM	45.0199	154.638	1.78026	8.63647e-27	1.50807e-24
MFAP4	14.6802	44.9616	1.61483	1.83908e-10	1.37872e-09
AC004687.1	0.449512	1.73929	1.95207	1.34268e-14	2.01597e-13
LINC01873	0.143526	0.0478812	-1.58379	4.58675e-14	6.27696e-13
TRAV39	0.0910724	0.282083	1.63104	8.15633e-13	9.02492e-12
TRBV18	0.16747	0.615703	1.87833	9.44687e-13	1.03519e-11
MYO1G	0.594459	1.96814	1.72718	2.18662e-28	8.64711e-26
LCN10	0.00830454	0.0515733	2.63465	2.60208e-07	1.11332e-06
FIBIN	1.7463	5.47147	1.64763	1.05286e-18	3.40293e-17
ENPP7P2	0.443878	0.127431	-1.80045	1.52037e-13	1.90691e-12
IGHV1-69D	9.27062	41.0712	2.14739	5.49883e-10	3.81106e-09
AC104078.1	0.0153323	0.0583713	1.92869	1.74939e-07	7.76413e-07
AC010329.2	1.17252	0.263972	-2.15115	5.93843e-13	6.7125e-12
TRAV8-3	0.176449	0.652577	1.8869	3.76609e-17	8.89929e-16
LINC01843	0.12458	0.374866	1.58931	4.55163e-06	1.53593e-05
AC010636.1	1.1176	0.342086	-1.70797	1.83565e-11	1.61632e-10
GPR34	0.725588	2.60758	1.84549	3.26533e-23	2.51599e-21
ADAM33	0.431496	1.64136	1.92747	8.07358e-14	1.06165e-12
MYL3	0.0711766	0.203356	1.51454	1.93009e-11	1.69393e-10
AC093010.2	0.00462557	0.0165692	1.8408	1.47184e-08	7.97966e-08
TNXA	0.0250976	0.0733923	1.54808	1.09487e-06	4.17481e-06
CD163	2.47171	13.7761	2.47858	2.59121e-27	5.85547e-25
RPL29P19	2.01934	6.08317	1.59094	1.07764e-11	9.86795e-11
PPP1R1A	0.136998	0.462168	1.75426	0.00436067	0.00799228
KIAA1755	0.231183	0.845589	1.87092	2.03475e-25	2.50993e-23
CALCA	0.0984507	0.334143	1.76299	3.4762e-06	1.20091e-05
AL445072.1	0.28039	0.0872482	-1.68424	8.2546e-07	3.22673e-06
TREML4	0.0116812	0.039037	1.74065	1.82733e-06	6.67285e-06
SMOC2	3.5573	11.067	1.63741	1.18064e-09	7.76627e-09
ZNF683	0.453112	2.16473	2.25625	3.79639e-14	5.24608e-13
AC007490.1	2.14041	0.567108	-1.91619	2.54706e-19	9.33149e-18
MYO15A	0.245438	0.0573768	-2.09682	0.000838654	0.00178858
IGHV1-58	1.83556	5.39397	1.55512	1.79008e-07	7.92903e-07
HAS1	0.260224	1.93167	2.89202	1.46719e-13	1.84452e-12
IL11	1.17422	4.2891	1.86897	3.13902e-09	1.91019e-08
ZPLD1	0.0352888	0.102118	1.53296	6.37089e-12	6.10113e-11
ANKRD55	0.0269524	0.0765104	1.50524	3.41064e-12	3.41458e-11
LINC02126	0.02728	0.0914365	1.74493	9.83727e-09	5.49282e-08
LCN6	0.0387895	0.203072	2.38825	4.54565e-07	1.86195e-06
TGM2	17.4662	71.5957	2.0353	5.51702e-26	7.97624e-24
PRL	0.0879884	0.779917	3.14793	0.00668342	0.0117084
LINC01124	0.127956	0.373543	1.54562	4.85558e-19	1.69134e-17
AOX1	0.187308	1.01946	2.44433	1.8889e-19	7.13403e-18
ACY3	0.444927	1.51263	1.76542	2.79173e-16	5.58159e-15
AL022323.5	0.0195485	0.00653124	-1.58163	0.00842956	0.014452
LINC00996	0.102933	0.363873	1.82173	1.70287e-20	7.70906e-19
PYGM	0.190744	0.661312	1.79369	8.4191e-07	3.28637e-06
CDH15	0.0452629	0.130283	1.52525	6.9331e-10	4.72953e-09
IGKV2D-40	1.34827	9.44771	2.80885	2.03396e-07	8.89625e-07
SCRG1	0.0847593	0.642166	2.9215	2.43485e-12	2.50002e-11
FCRL5	0.115017	0.70298	2.61164	1.14662e-10	8.8756e-10
IGHV3-33	9.13041	32.4887	1.83119	1.49542e-10	1.13726e-09
TRBV12-4	0.142275	0.403901	1.50533	1.19069e-09	7.82283e-09
FCER2	0.0839753	1.4543	4.11421	9.44252e-12	8.72873e-11
TRBV5-4	0.110475	0.385691	1.80372	8.63297e-13	9.51431e-12
IL17REL	0.0441423	0.416718	3.23884	0.000114449	0.000292414
NRXN2	0.13779	0.410695	1.5756	1.13574e-11	1.03635e-10
PENK	0.0415465	0.226124	2.44431	5.10693e-10	3.56332e-09
FXYD7	0.0812566	0.244817	1.59114	1.73351e-14	2.54119e-13
AL713922.2	0.179876	0.05997	-1.58469	6.42402e-06	2.10709e-05
FNDC1-IT1	0.0251317	0.0734406	1.54707	2.03816e-07	8.9119e-07
RNU4-78P	1.28098	0.411921	-1.63681	3.64674e-15	5.98684e-14
AC112206.2	0.0929174	0.0288635	-1.6867	3.92415e-05	0.000110266
LRTM1	1.01439	0.116181	-3.12616	4.52003e-05	0.000125411
LRRC2	0.0469141	0.163287	1.79932	3.12831e-17	7.51772e-16
PLA2G2D	0.419022	2.71438	2.69553	1.18828e-12	1.27765e-11
BTBD16	29.757	7.45612	-1.99673	6.00685e-19	2.0421e-17
LILRP1	0.00760507	0.0242697	1.67412	3.04379e-12	3.07593e-11
GLYATL2	0.10129	0.790773	2.96477	4.64939e-07	1.90135e-06
AL139351.1	0.0714513	0.277361	1.95673	1.43394e-14	2.14222e-13
PCOLCE	10.5947	31.5261	1.57321	1.77528e-15	3.10398e-14
THPO	0.0578736	0.231941	2.00278	5.12063e-12	4.9927e-11
MMP13	8.30777	25.3655	1.61033	0.00982493	0.0165998
STRA8	0.177708	0.802936	2.17578	0.000460311	0.00103644
HLA-DRB5	46.3508	142.963	1.62497	3.70565e-20	1.58676e-18
TNFSF13B	1.09234	3.72367	1.7693	2.09425e-21	1.12859e-19
LAIR1	0.963989	3.5329	1.87376	2.92133e-26	4.5148e-24
CDH18	0.0718179	0.271871	1.92051	0.000476783	0.00107004
AC091544.4	2.20868	0.449326	-2.29735	1.65643e-22	1.09712e-20
ABI3BP	0.496949	1.62849	1.71237	1.20039e-10	9.2651e-10
AC010754.1	0.0506552	0.218486	2.10876	1.1806e-17	3.06149e-16
LINC02577	0.316754	0.956862	1.59495	1.00188e-16	2.19037e-15
INSRR	0.0155948	0.310789	4.3168	1.78259e-11	1.57269e-10
RHOH	0.278667	1.28446	2.20455	2.69445e-26	4.18824e-24
LMOD1	3.32793	19.9661	2.58485	1.71659e-13	2.13017e-12
BNIP3P40	0.180134	0.0503893	-1.83788	2.0848e-11	1.82376e-10
AC116614.1	0.0468647	0.168866	1.8493	0.000590669	0.00129949
AC114786.3	0.110146	0.0171798	-2.68064	4.31352e-15	7.01298e-14
AC010343.3	0.17488	0.526712	1.59065	0.000609442	0.00133718
SMIM25	0.643021	1.97226	1.61691	7.13694e-27	1.31452e-24
AC027559.1	0.115434	0.373009	1.69215	1.5143e-22	1.01803e-20
IGKV1D-39	0.285252	1.25055	2.13225	1.03233e-05	3.25248e-05
IGLL5	7.48796	27.3229	1.86747	5.26769e-11	4.3492e-10
AC041040.1	0.018447	0.0551581	1.58019	1.13383e-18	3.62974e-17
TMEM176A	4.63905	14.3298	1.62712	2.00695e-24	1.99884e-22
CSF3	1.51276	5.42625	1.84277	2.95333e-09	1.80578e-08
FCGR3A	8.45027	29.8999	1.82307	6.71356e-26	9.35411e-24
AC015911.7	0.308863	1.0933	1.82365	3.4139e-18	9.90215e-17
AC011893.1	0.0143311	0.0687253	2.26169	3.61247e-17	8.55886e-16
FPR3	2.94833	8.46421	1.52148	4.65579e-22	2.81346e-20
COLEC12	0.79189	3.05367	1.94717	1.67678e-22	1.10787e-20
AGTR1	0.211456	0.692388	1.71122	2.91312e-10	2.10922e-09
DPEP2NB	0.0976069	0.0259078	-1.9136	1.61871e-08	8.71095e-08
LINC01281	0.0393381	0.135365	1.78286	9.32543e-14	1.21321e-12
RGS13	0.0468592	0.206852	2.14219	1.13335e-10	8.78299e-10
AC083949.1	0.0589083	0.176462	1.58281	3.49703e-13	4.11547e-12
AL590438.1	0.00744466	0.0250682	1.75158	2.69908e-15	4.52612e-14
ITGB2-AS1	0.299036	1.18626	1.98803	1.5956e-24	1.63145e-22
EVA1A	1.02693	3.27476	1.67305	1.86535e-17	4.68795e-16
DPF3	0.0515205	0.17164	1.73617	1.07783e-20	5.04947e-19
AC078899.4	0.0655019	0.0169806	-1.94765	7.71663e-05	0.00020432
LILRB3	0.261745	0.82201	1.651	1.03238e-28	4.4777e-26
SENCR	0.273271	0.821631	1.58816	6.78307e-17	1.53797e-15
KIR2DL1	0.0135589	0.0770745	2.50701	5.2029e-08	2.54384e-07
ANXA6	7.314	26.7104	1.86867	4.47319e-34	2.40577e-30
FGF16	0.0130665	0.0927584	2.82761	1.59329e-14	2.35672e-13
XPNPEP2	0.0966055	0.692741	2.84214	1.93651e-14	2.8179e-13
CADM3	0.245553	1.97114	3.00492	5.06012e-16	9.74726e-15
LINC01142	0.00684372	0.0196427	1.52114	1.61706e-08	8.70558e-08
AC023034.2	0.681434	0.22139	-1.62198	3.3948e-07	1.42418e-06
BNIP3P24	0.402564	0.108618	-1.88996	4.11341e-10	2.90706e-09
CRLF1	1.07788	3.69514	1.77744	0.00154602	0.00313624
LINC01204	0.00716941	0.022154	1.62764	1.92612e-06	7.0003e-06
AC073072.1	0.0555488	0.192388	1.79219	6.00887e-16	1.14033e-14
AC142381.1	0.332099	0.939627	1.50048	4.51127e-06	1.52365e-05
IGHM	27.0346	167.041	2.62732	7.04309e-13	7.862e-12
CLECL1	0.103646	0.616613	2.5727	4.25829e-18	1.20283e-16
TRAV26-2	0.069976	0.239346	1.77416	9.10622e-11	7.17268e-10
TNMD	0.0443961	0.143637	1.69392	0.0138208	0.0225752
RSPO1	0.0491563	0.146709	1.57751	5.76952e-09	3.37279e-08
AVPR1B	0.053131	0.0135046	-1.9761	6.7335e-05	0.000180515
ASIC2	0.0133297	0.0808644	2.60086	0.0179368	0.0284945
FERMT3	3.43689	12.6647	1.88163	1.71776e-26	2.79953e-24
ADAM19	2.5587	8.44426	1.72256	4.71982e-30	4.70077e-27
LINC01485	0.0493767	0.208086	2.07528	0.000199199	0.000484546
PLPP7	0.352611	1.19257	1.75793	7.85383e-22	4.53213e-20
EMP3	7.57119	32.169	2.08708	1.914e-33	6.43368e-30
LCNL1	0.0385287	0.113753	1.56189	2.52454e-10	1.84879e-09
FCN1	0.258096	1.12981	2.13009	2.09694e-16	4.29466e-15
GIP	0.025626	0.139305	2.44257	5.13322e-10	3.57888e-09
AL049839.2	0.0113975	0.0573719	2.33162	7.71451e-17	1.73309e-15
AC027449.1	0.0328914	0.151524	2.20376	2.70082e-14	3.82199e-13
LINC00867	0.0976123	0.0331997	-1.55589	0.0151251	0.024462
POM121L9P	0.0484243	0.178745	1.8841	2.12278e-14	3.05751e-13
ITLN1	48.1941	2.69763	-4.15909	0.000549849	0.00121836
CALD1	11.5591	32.8526	1.50698	6.47835e-26	9.0734e-24
SNORA53	6.05921	1.53802	-1.97805	0.000112471	0.000287778
CXCL9	7.18149	41.702	2.53776	3.78976e-18	1.08415e-16
CD300LF	0.505569	1.74682	1.78875	3.14746e-28	1.0992e-25
AIF1	6.06323	25.3112	2.06162	9.61095e-30	6.98508e-27
ITGA11	1.55645	4.47244	1.52281	2.07292e-13	2.54185e-12
FOLR3	0.0753902	0.399171	2.40456	6.37013e-11	5.17364e-10
KRT85	0.00855535	0.42998	5.6513	0.00158242	0.00320308
NKX2-5	0.172684	0.580871	1.75008	0.00521051	0.00937293
AC087273.2	0.0320727	0.0957023	1.57721	3.43539e-11	2.90233e-10
MIR29B2CHG	1.102	0.27907	-1.98143	4.49682e-15	7.28897e-14
HP	0.227097	0.98188	2.11224	0.00313467	0.00594041
SBK3	0.0431848	0.251984	2.54474	5.21089e-07	2.11128e-06
AC004921.1	0.113981	0.395713	1.79566	2.51677e-22	1.61139e-20
AC026765.1	0.0741182	0.0253183	-1.54965	5.30263e-10	3.68743e-09
Z99127.3	0.17827	0.0548314	-1.70099	0.00209613	0.00413339
CTLA4	0.739611	2.35316	1.66976	6.80036e-20	2.80473e-18
AC134879.2	0.189345	0.651253	1.7822	7.10873e-07	2.80871e-06
RRAD	6.96561	24.4412	1.81099	3.94472e-19	1.38663e-17
CASP5	0.0787233	0.396818	2.33362	1.92138e-16	3.9562e-15
CLEC17A	0.0445294	0.332069	2.89865	4.55618e-10	3.2023e-09
LINC00973	0.143323	0.922289	2.68595	2.44753e-13	2.96604e-12
AC007998.4	2.62611	0.81423	-1.68942	3.75935e-19	1.33368e-17
AC011298.1	0.245375	0.0742603	-1.72433	2.39254e-06	8.54081e-06
ITGA7	1.62361	5.29329	1.70496	3.13215e-13	3.71533e-12
LINC02444	0.0867628	0.0280508	-1.62903	3.05263e-06	1.06938e-05
AL357568.2	0.0451024	0.00804823	-2.48646	3.583e-06	1.23479e-05
LINC00092	0.0634716	0.185874	1.55014	6.17474e-15	9.7731e-14
ITGAX	1.15301	3.65533	1.66459	1.81327e-26	2.93739e-24
SH2D1A	0.340968	1.28604	1.91523	2.1092e-17	5.25674e-16
AC098864.1	0.0389994	0.138758	1.83105	4.71973e-18	1.31795e-16
FMO9P	17.1317	5.38812	-1.66881	3.59772e-16	7.09284e-15
RFLNA	0.496506	2.46808	2.3135	4.14659e-15	6.77436e-14
IGLV4-3	0.0695695	0.392732	2.49702	7.10232e-08	3.38993e-07
SPN	0.463193	1.36012	1.55404	2.50538e-20	1.10266e-18
CCL21	4.74802	24.8195	2.38608	5.13099e-17	1.19049e-15
TRAV8-6	0.155559	0.540729	1.79745	5.3539e-14	7.24933e-13
AC090796.1	0.384746	0.117247	-1.71436	0.00060297	0.00132406
IGHV5-51	28.9342	90.0422	1.63782	2.8067e-08	1.45033e-07
ADRB3	0.0481496	0.302524	2.65145	1.96951e-12	2.04408e-11
AL096816.1	0.0247097	0.0896739	1.85961	8.73059e-11	6.90513e-10
RPL7P28	0.0954989	0.0335023	-1.51122	0.00148857	0.00303205
OR9K1P	0.403765	0.0924061	-2.12745	1.42489e-10	1.08784e-09
TENM3	0.31777	1.13064	1.83108	1.12931e-20	5.27226e-19
HSPB3	0.155959	0.874102	2.48664	9.53836e-06	3.02722e-05
AC053503.4	0.214825	1.96512	3.19338	6.06586e-12	5.82769e-11
IL12RB1	0.443223	1.87144	2.07804	2.29166e-23	1.86743e-21
AC136475.2	0.491122	1.53382	1.64298	2.67755e-29	1.53196e-26
LINC01429	0.0190148	0.0546628	1.52344	0.000705698	0.00152793
FCRL4	0.0099199	0.0513454	2.37184	2.84288e-11	2.4432e-10
C1QA	36.8983	198.088	2.42452	5.48751e-29	2.58885e-26
HS6ST3	1.51819	0.416568	-1.86573	3.04471e-10	2.19564e-09
HLA-DRB1	141.493	460.151	1.70137	1.40897e-22	9.54376e-21
LINC01684	0.0124641	0.042594	1.77287	1.48662e-14	2.2111e-13
HMGB1P51	0.205471	0.0609932	-1.75221	1.33722e-06	5.01175e-06
CD6	0.614531	2.14263	1.80183	9.39413e-22	5.36343e-20
TPRG1-AS1	0.157092	0.499357	1.66846	1.65589e-10	1.25256e-09
MIR155HG	0.353711	1.32224	1.90234	8.57945e-20	3.46413e-18
ANTXRLP1	0.0133997	0.0520481	1.95764	9.81993e-09	5.48427e-08
CLEC11A	5.98376	17.0452	1.51024	2.18998e-15	3.73673e-14
AL133346.1	0.0392643	0.18666	2.24912	7.09132e-13	7.91256e-12
AC104971.3	0.0558607	0.299384	2.42209	8.31469e-10	5.60377e-09
AL049775.1	0.0249758	0.0754621	1.59522	1.40109e-10	1.07097e-09
BIN2	0.749413	2.43967	1.70285	1.8297e-26	2.94625e-24
SH2D5	0.224504	0.876417	1.96487	8.82096e-11	6.96875e-10
JAZF1-AS1	0.00996827	0.0303951	1.60843	2.73805e-17	6.69354e-16
VNN1	0.276732	1.64341	2.57013	1.02242e-21	5.80043e-20
RANBP3L	0.10177	0.392979	1.94914	6.67583e-05	0.000179126
AP000851.1	0.086779	0.359914	2.05224	2.03865e-08	1.07704e-07
AC099066.2	0.142499	0.441595	1.63177	2.37327e-20	1.04966e-18
WAS	1.98457	7.4192	1.90243	2.49791e-27	5.74113e-25
LINC01781	0.0814393	0.479593	2.55801	1.92308e-07	8.44853e-07
THRSP	0.101592	1.74883	4.10554	0.00194344	0.00385704
UNC13C	0.244631	0.0829063	-1.56105	0.00640786	0.0112763
TBX1	12.9938	4.58775	-1.50197	7.01624e-11	5.6506e-10
FYB1	1.78497	6.51937	1.86883	2.6676e-23	2.10983e-21
AC005336.3	0.308743	0.0554445	-2.47729	1.01338e-06	3.89296e-06
AL109924.2	0.0176428	0.0702397	1.9932	5.39885e-11	4.4493e-10
TENM2	0.826033	2.45735	1.57283	2.07821e-17	5.19378e-16
GIMAP5	0.0776225	0.230149	1.56802	2.65624e-18	7.928e-17
UGT2B28	0.422244	0.0646549	-2.70724	8.91794e-17	1.97376e-15
AL161630.1	0.21194	0.0589245	-1.84672	0.00023243	0.000557313
TRBV9	0.201032	0.899484	2.16167	9.09312e-15	1.40208e-13
AC078880.3	1.75843	0.219465	-3.00222	2.36878e-12	2.4387e-11
MRC1	1.50402	6.41625	2.09291	2.55584e-24	2.51755e-22
AL136018.1	0.0679149	0.221048	1.70256	0.000552637	0.00122353
SLAMF6	0.497377	2.04567	2.04016	7.54142e-21	3.65399e-19
RUNX3	1.30478	4.27323	1.71152	9.32545e-24	8.33125e-22
COMP	10.3748	40.7772	1.97468	3.33562e-12	3.34819e-11
RNASE2	0.442764	1.89748	2.09948	8.68889e-24	7.8407e-22
AC010329.1	2.47052	0.755899	-1.70855	3.43466e-15	5.66287e-14
CD84	0.38042	1.35353	1.83106	2.60095e-23	2.07543e-21
IGLV4-69	9.85122	36.3625	1.88408	6.8036e-09	3.92634e-08
IBSP	0.612722	3.17793	2.37478	0.00123369	0.00254958
TRAV4	0.160927	0.697168	2.1151	5.75996e-18	1.58213e-16
AF001548.1	0.103521	0.320053	1.62838	3.50119e-06	1.20845e-05
TGFB2	0.598038	1.75892	1.55638	1.40558e-16	2.97853e-15
CD300LB	0.127109	0.373202	1.55389	2.56387e-20	1.12514e-18
AL139246.4	0.677694	0.21573	-1.65141	3.29123e-07	1.38418e-06
DNAJC5G	0.0921989	0.0233914	-1.97877	0.0087793	0.0149923
CD163L1	0.528732	1.59535	1.59327	4.0874e-17	9.5995e-16
PTPRC	1.40984	5.52709	1.97099	1.21821e-21	6.7544e-20
FCER1G	12.6228	47.6561	1.91663	3.72232e-28	1.20599e-25
LINC01943	0.283557	0.874891	1.62547	2.11343e-26	3.34307e-24
LAG3	1.09401	5.50732	2.33173	2.72952e-22	1.73112e-20
AP002026.1	1.77109	0.61168	-1.53379	2.83139e-16	5.64828e-15
SPATA31E1	0.0254164	0.00747345	-1.76592	7.24105e-08	3.45063e-07
IGLC2	131.238	384.416	1.55048	2.30086e-10	1.70166e-09
AP001533.1	0.0243538	0.0712429	1.5486	6.83391e-10	4.6666e-09
CLEC4D	0.0424317	0.189939	2.16232	2.23208e-21	1.20046e-19
PYHIN1	0.1927	0.739754	1.94069	3.5459e-18	1.0253e-16
AC013451.2	0.0351779	0.134388	1.93366	3.81323e-08	1.91774e-07
LINC00163	0.0402403	0.164194	2.02869	3.3705e-16	6.65952e-15
CTHRC1	15.5686	48.1238	1.62811	1.39506e-24	1.45405e-22
ERVFRD-1	0.0736309	0.269447	1.87162	0.000326229	0.000757697
AC011411.1	0.0762861	0.0227165	-1.74768	7.69867e-11	6.14864e-10
ZC3H12D	0.128154	0.441091	1.7832	6.29731e-24	5.74037e-22
AC134312.5	0.281557	0.933143	1.72867	4.23947e-18	1.19878e-16
MT1A	1.65955	5.30078	1.67541	2.87011e-13	3.43045e-12
AC069209.1	0.0371005	0.149648	2.01206	9.08081e-26	1.22096e-23
SNORA79B	1.9993	0.538588	-1.89224	0.000990896	0.00208466
TLR8	0.165773	0.796428	2.26433	2.76134e-24	2.67105e-22
MAOB	1.68238	6.03206	1.84214	2.12555e-18	6.45126e-17
GPR174	0.10764	0.427608	1.99008	1.57402e-13	1.96778e-12
AC110760.2	0.044686	0.0143542	-1.63835	0.00132001	0.00271234
POSTN	21.1301	63.9669	1.59802	7.97157e-19	2.6432e-17
IGHV1-12	0.451775	2.08447	2.206	1.66688e-07	7.42e-07
LINC01303	0.0454119	0.144228	1.66721	1.68109e-17	4.26072e-16
AC008543.3	0.324228	0.111551	-1.53931	1.31679e-14	1.9782e-13
OVGP1	3.78317	1.31541	-1.52408	5.43963e-17	1.2513e-15
CACNA2D4	0.18066	0.531985	1.55811	3.4367e-22	2.13432e-20
IGF2	574.268	141.129	-2.0247	0.00386691	0.00716546
FUT7	0.106347	0.422092	1.98878	5.017e-21	2.53118e-19
MYBPH	0.0447055	3.50424	6.2925	1.11734e-07	5.1413e-07
ARHGAP9	0.804248	3.26434	2.02108	9.76831e-28	2.57529e-25
ZNF849P	0.0529127	0.0178605	-1.56684	4.15819e-05	0.000116295
CACNG6	0.0415095	0.283429	2.77147	1.63784e-06	6.03745e-06
AC006369.1	0.0511774	0.186742	1.86747	7.17699e-12	6.80283e-11
LINC01013	0.0168603	0.0492648	1.54693	9.91685e-08	4.60736e-07
LRRC25	0.864842	3.49898	2.01643	3.08675e-30	3.60895e-27
LINC01929	0.073092	0.289714	1.98684	2.56353e-13	3.09546e-12
GTSF1L	0.0233426	0.0767497	1.7172	9.32489e-11	7.3224e-10
HSD17B2	8.75801	2.64442	-1.72765	3.66413e-14	5.07113e-13
TTC16	0.0207298	0.0599409	1.53183	1.963e-14	2.85027e-13
MYL9	44.8671	183.686	2.03351	1.36299e-22	9.25561e-21
IL2RG	4.75903	18.7583	1.97879	3.32075e-23	2.53688e-21
BIN2P1	0.00524239	0.016115	1.62011	1.30635e-11	1.1824e-10
AC002044.3	0.179572	0.0486793	-1.88318	0.000109395	0.000280914
IGHV1-45	0.559318	2.31813	2.05122	0.000120585	0.000306721
SLIT2	0.344944	1.08973	1.65954	8.72672e-17	1.93942e-15
NLRP3	0.240523	0.976705	2.02175	3.19743e-29	1.66928e-26
AC007750.1	0.0408385	0.122716	1.58732	4.78897e-21	2.42524e-19
PGM5	1.12442	4.25489	1.91995	6.71869e-08	3.22341e-07
FTH1P22	0.152051	0.583717	1.94071	8.30761e-17	1.85857e-15
GAS1	2.53584	7.5673	1.57731	1.09853e-19	4.32511e-18
SASH3	1.82161	7.90025	2.11669	4.28541e-27	8.86454e-25
SFRP2	31.7339	104.02	1.71277	1.03697e-18	3.36436e-17
RUBCNL	0.188147	0.88119	2.22759	2.88018e-29	1.58063e-26
SYT12	0.492882	1.4559	1.56259	6.2335e-08	3.00403e-07
HAND2-AS1	0.0428476	0.241969	2.49754	1.86607e-15	3.24583e-14
KLHL4	0.0634749	0.251633	1.98706	1.05828e-21	5.97863e-20
AL031666.3	0.124813	0.0353729	-1.81905	6.48586e-07	2.58311e-06
MS4A6E	0.0226729	0.0943628	2.05725	0.00385413	0.00714424
MAP1LC3BP1	0.184561	0.0287122	-2.68436	1.29154e-12	1.3804e-11
TRBV2	0.155575	0.561374	1.85135	8.90014e-13	9.7927e-12
TRAV3	0.108261	0.40968	1.91998	1.55891e-12	1.64653e-11
ICAM3	0.245778	0.773971	1.65492	4.79847e-16	9.2698e-15
IGKV4-1	47.1447	178.786	1.92307	1.44001e-10	1.09854e-09
CTSE	38.828	6.79645	-2.51424	3.55639e-07	1.48686e-06
SLITRK6	29.1814	8.26792	-1.81945	1.4095e-21	7.7511e-20
CCDC80	2.59176	10.6291	2.03602	1.37064e-26	2.28931e-24
AC021594.1	0.0279518	0.0815765	1.54521	1.9581e-12	2.03381e-11
NPY4R	0.0212067	0.061456	1.53503	0.000182333	0.000446834
SPINK13	0.0292687	0.190798	2.70462	0.000167805	0.000414556
SIRPA	4.58068	12.9907	1.50385	1.50681e-29	1.01299e-26
CCL19	3.6305	23.6034	2.70075	1.93967e-11	1.70178e-10
AC053503.6	0.0430644	0.481298	3.48236	9.58434e-14	1.24508e-12
MAMDC2	0.545122	1.84715	1.76065	4.11738e-13	4.78274e-12
AC004817.3	0.0358123	0.196085	2.45295	2.11619e-12	2.18703e-11
LINC02195	0.5631	2.26627	2.00885	1.98897e-15	3.43515e-14
MTATP8P2	22.3353	5.78641	-1.94858	1.64523e-06	6.06384e-06
CD48	1.08665	5.23845	2.26926	2.82975e-23	2.20565e-21
ADGRD1	0.12609	0.472382	1.90549	2.60537e-13	3.14034e-12
DNM1P46	0.00831404	0.027785	1.74068	2.19485e-09	1.37228e-08
AL354732.1	0.0702818	0.19898	1.5014	7.23475e-18	1.94744e-16
OR7E87P	0.0430306	0.0110855	-1.95669	5.75389e-10	3.98065e-09
NYAP2	0.1111	0.0382265	-1.53921	0.00179979	0.00360051
AC112715.1	0.0935584	0.289431	1.62928	6.66682e-15	1.04841e-13
CT62	0.0524448	0.178847	1.76985	1.631e-05	4.94245e-05
PTGDR	0.0547512	0.177495	1.69681	4.21813e-22	2.59565e-20
VPREB3	0.624823	5.73264	3.19768	3.17352e-06	1.10729e-05
PNOC	0.181112	0.652525	1.84915	1.44257e-08	7.83046e-08
TRBV7-9	0.483937	1.80595	1.89987	3.03282e-14	4.25212e-13
LINC01358	0.0410547	0.118209	1.52572	1.00468e-12	1.09558e-11
C20orf141	0.114809	0.430211	1.90581	7.90869e-16	1.45566e-14
L1CAM	1.23297	4.85092	1.97612	1.19604e-18	3.81075e-17
CRYAB	3.66775	10.7877	1.55642	2.81872e-18	8.33863e-17
IGHG4	97.4286	299.972	1.62241	1.55698e-09	1.00212e-08
AC004080.1	5.56457	1.78871	-1.63735	1.60946e-06	5.94343e-06
AL137026.1	0.0118369	0.0978474	3.04724	1.81381e-20	8.18376e-19
IGKV2OR22-4	0.342019	1.29314	1.91873	1.04295e-05	3.28177e-05
AP000424.1	1.77338	0.508817	-1.80128	1.07029e-15	1.93162e-14
KCNH8	0.388689	0.134128	-1.535	0.00139608	0.00285708
AF127577.6	0.158344	0.0271507	-2.544	1.13309e-06	4.30486e-06
CEACAM4	0.149896	0.771772	2.36421	9.63286e-26	1.28874e-23
AC006970.1	0.069771	0.264726	1.9238	1.24016e-09	8.12205e-09
DACT3	0.562038	2.11009	1.90856	2.81112e-15	4.70111e-14
SCARF2	1.87886	5.45226	1.537	7.17978e-20	2.94766e-18
CPXM2	1.55659	5.41565	1.79875	1.64557e-14	2.43004e-13
RASSF4	1.46932	4.38449	1.57726	1.00429e-27	2.62197e-25
TESC	22.6281	6.3841	-1.82556	5.33767e-08	2.60405e-07
IFNG	0.18758	1.05211	2.48772	1.33456e-15	2.3814e-14
TPM3P4	0.0715341	0.0211163	-1.76027	2.46921e-06	8.79231e-06
CD300C	0.38001	1.57036	2.04698	2.63887e-27	5.91349e-25
WARS	22.1802	80.717	1.8636	1.05354e-22	7.28296e-21
RCVRN	0.0123475	0.0413579	1.74394	2.93908e-16	5.8501e-15
GGTA1P	0.391569	1.51697	1.95386	1.02757e-22	7.14016e-21
AC040174.2	0.686067	0.239368	-1.51912	6.13067e-07	2.45437e-06
CLCA4	24.228	7.0716	-1.77657	7.88564e-11	6.28119e-10
SULT2A1	7.39167	1.93438	-1.93403	5.85868e-14	7.86156e-13
IGHV4-61	1.3999	4.51277	1.68868	1.84903e-10	1.38475e-09
LILRB4	0.815632	3.93461	2.27023	1.37064e-26	2.28931e-24
LINC01561	0.0724782	0.209142	1.52886	1.07639e-11	9.86795e-11
LINC02345	0.100945	0.33469	1.72926	4.24044e-13	4.91084e-12
PTGDS	6.50214	26.7412	2.04008	1.08068e-12	1.17132e-11
CD3G	0.35199	1.1642	1.72574	7.34687e-18	1.97565e-16
COL3A1	180.025	510.073	1.50251	3.41684e-17	8.13838e-16
CASQ2	0.466102	3.80676	3.02985	1.57381e-10	1.19383e-09
CD4	4.54827	13.1764	1.53456	1.58948e-19	6.07141e-18
ANXA10	32.3307	7.19888	-2.16706	7.70785e-07	3.02923e-06
FHL1	2.32977	12.1234	2.37953	2.79789e-18	8.29528e-17
CD300LG	0.0293172	0.0879426	1.58482	0.00133837	0.00274733
TRGC2	0.170588	0.600267	1.81509	2.02139e-16	4.15576e-15
ADIPOQ	0.209471	0.953141	2.18594	3.94994e-07	1.64069e-06
FAP	1.08693	3.65538	1.74976	2.806e-23	2.19989e-21
TOX2	1.0998	3.61459	1.71659	1.35358e-21	7.45885e-20
IGHV2-70	2.93898	22.515	2.9375	9.83984e-08	4.57474e-07
AC110760.3	0.125832	0.0291622	-2.10933	6.21879e-11	5.05837e-10
AC133561.1	0.160931	0.0361843	-2.15301	5.61989e-05	0.000152884
AP001205.1	0.585958	0.0992477	-2.56169	3.10302e-19	1.12004e-17
AC079610.3	0.510953	0.146107	-1.80617	0.0118657	0.0196817
LINC00402	0.0121792	0.0543341	2.15744	8.99246e-09	5.06528e-08
CDH17	0.0836146	2.80134	5.06622	1.82199e-09	1.158e-08
MT-TL1	9.02454	3.10708	-1.53829	4.49545e-08	2.22833e-07
MMP7	15.3368	45.6919	1.57494	1.10061e-12	1.19052e-11
IGHJ2	2.39149	8.02606	1.74678	1.78846e-07	7.92444e-07
AC018410.1	0.130229	0.0450657	-1.53095	2.50203e-11	2.1676e-10
BATF2	2.22608	6.98083	1.64889	3.12682e-18	9.13948e-17
CYR61	35.503	102.823	1.53414	4.49098e-21	2.28293e-19
ZNF432	7.73811	2.70794	-1.51478	2.56419e-12	2.6248e-11
SNORA20	1.02732	0.237902	-2.11045	0.00344965	0.00647195
AL021408.1	0.0184365	0.0630372	1.77364	1.19853e-13	1.53111e-12
LTF	4.54098	51.2223	3.4957	4.82107e-12	4.71945e-11
AL353583.1	0.10527	0.0306881	-1.77835	0.0179374	0.0284945
LINC00930	6.287	1.15205	-2.44816	2.44596e-21	1.30246e-19
AC010616.1	0.107044	0.355118	1.7301	1.27746e-23	1.11896e-21
GZMK	0.520776	2.86752	2.46107	6.72091e-19	2.26198e-17
SLITRK2	0.041058	0.208045	2.34116	1.41963e-15	2.51815e-14
AL355388.1	0.335184	0.0927012	-1.85429	5.81233e-09	3.39634e-08
SLC2A4	0.187158	1.04011	2.47441	1.19677e-11	1.08871e-10
IGLV9-49	2.65529	7.74786	1.54493	2.90254e-07	1.2315e-06
TRBV15	0.0627279	0.256674	2.03276	2.34812e-13	2.85458e-12
AL031663.3	0.204114	0.0697842	-1.5484	2.48044e-06	8.82528e-06
LINC01981	0.0378578	0.0106864	-1.82481	0.00147767	0.0030119
AC005336.2	0.175474	0.0420872	-2.05981	1.37138e-05	4.217e-05
MS4A1	0.27825	4.90302	4.13921	4.97935e-08	2.44387e-07
AC136428.1	0.191934	0.645404	1.74959	0.000314618	0.000733263
IGKV3D-20	3.4462	12.1013	1.81209	6.96726e-08	3.33316e-07
SCN1B	0.466395	1.48761	1.67337	1.68808e-24	1.71947e-22
STAP1	0.170427	1.23457	2.85679	8.82059e-18	2.34629e-16
CCL18	9.93647	29.7378	1.5815	2.10142e-17	5.24692e-16
AC073592.8	0.0226227	0.0747005	1.72334	2.18148e-07	9.48458e-07
NTRK2	0.327823	1.1282	1.78303	2.68672e-10	1.95955e-09
TRGV5	0.0593339	0.18443	1.63615	3.9503e-13	4.5986e-12
AC084757.3	0.0318271	0.0903462	1.50521	2.31586e-12	2.38696e-11
RF02250	0.815833	0.220377	-1.8883	2.75789e-05	7.99249e-05
BNC2-AS1	0.154086	0.687999	2.15867	2.93293e-21	1.53145e-19
CD14	14.7018	64.5279	2.13393	1.25658e-29	8.89231e-27
HAPLN3	3.19983	11.0179	1.78378	1.76359e-31	2.78969e-28
FAM20A	0.785358	3.18905	2.02171	5.09633e-27	1.01135e-24
VENTX	0.129281	0.481121	1.89589	2.62702e-25	3.15371e-23
AC012236.1	0.250014	0.913031	1.86865	2.16115e-15	3.69457e-14
AC004847.1	0.204041	0.689141	1.75594	2.30987e-23	1.87658e-21
ITGA5	9.99115	31.0369	1.63526	5.10691e-28	1.50665e-25
FGFBP2	0.228104	1.27956	2.48789	1.09304e-09	7.22895e-09
IGKV2-26	0.0879124	0.309063	1.81376	4.02419e-07	1.66689e-06
SCIMP	0.2319	1.07932	2.21856	1.91289e-25	2.37048e-23
HLA-DOB	0.915505	3.21964	1.81426	3.40563e-23	2.58703e-21
ABCD2	0.0460592	0.165308	1.84359	9.18519e-19	3.01218e-17
TRBV5-6	0.14664	0.524796	1.83948	1.28276e-10	9.86971e-10
AC005009.2	0.201284	0.0675224	-1.5758	1.79661e-13	2.21923e-12
TRAV1-2	0.0996752	0.363998	1.86862	2.19142e-14	3.14963e-13
CST7	2.8903	10.3418	1.8392	4.95507e-24	4.65898e-22
SLAMF1	0.227242	1.0865	2.25739	1.01163e-20	4.77259e-19
SLC47A2	0.0901112	0.696735	2.95083	0.00610539	0.010802
TNFRSF13C	0.581666	1.92556	1.72702	0.000162404	0.000402381
TRAV20	0.057923	0.222746	1.94319	3.43932e-11	2.90474e-10
ZNF469	0.494906	1.42387	1.52459	7.69835e-20	3.14137e-18
NTRK1	0.0532494	0.294484	2.46735	1.79019e-24	1.80978e-22
PSD	0.780717	2.60264	1.7371	1.97651e-09	1.24561e-08
GPHA2	0.0409447	0.169513	2.04965	0.0274494	0.0416699
AC110774.1	0.440156	0.134991	-1.70515	1.02223e-17	2.67921e-16
ELOCP24	0.165575	0.0400974	-2.0459	2.66403e-11	2.30052e-10
FCAR	0.0595043	0.196662	1.72465	2.76579e-12	2.81517e-11
AL162414.1	0.0229579	0.112475	2.29254	2.3691e-10	1.74588e-09
BIRC3	2.77983	8.30506	1.579	4.99325e-17	1.15953e-15
SYT6	0.0217324	0.0705499	1.69879	1.16253e-10	8.99611e-10
SGCA	0.472674	2.50785	2.40754	2.78829e-12	2.83586e-11
P4HA3	0.695917	2.11721	1.60518	2.5409e-21	1.34768e-19
AFF3	0.099271	0.343929	1.79267	0.000115608	0.000295094
CAVIN3	6.54437	18.9034	1.53032	4.09187e-29	2.00063e-26
AL390729.1	0.316169	1.0911	1.78702	2.68431e-16	5.38284e-15
CIDEC	0.184588	0.840751	2.18737	9.57266e-13	1.04684e-11
LINC02182	0.0297501	0.102434	1.78373	7.57829e-10	5.14226e-09
AL353997.2	0.138909	0.047188	-1.55765	1.14117e-11	1.04025e-10
DEGS2	7.87782	2.73924	-1.52402	1.25578e-16	2.69077e-15
AC025154.2	0.0391099	0.173878	2.15247	0.0115805	0.0192575
NLRP4	0.0301757	0.153525	2.34701	3.12437e-05	8.96186e-05
ANGPTL5	0.0142132	0.107834	2.9235	9.19289e-06	2.92448e-05
GPR84	0.405116	1.43045	1.82007	8.71323e-20	3.5076e-18
LY9	0.0880546	0.369145	2.06772	2.62792e-15	4.42225e-14
GPC3	19.5983	3.53632	-2.47041	0.00074956	0.00161497
RHOT1P1	0.644549	0.213343	-1.59512	1.86178e-08	9.90015e-08
RASL12	1.63049	4.93165	1.59677	2.7728e-16	5.54787e-15
CLEC4C	0.0160014	0.0645212	2.01158	2.08873e-08	1.10155e-07
KCNIP1	0.0136136	0.0991949	2.86521	4.36051e-15	7.08083e-14
CCL23	0.230588	1.07642	2.22286	7.61619e-19	2.53575e-17
IGLV7-43	4.78233	26.5759	2.47433	7.93745e-07	3.11282e-06
AP005432.1	0.200745	0.0564121	-1.83129	5.34561e-06	1.78194e-05
CYP4F35P	1.48734	0.430999	-1.78698	0.000115571	0.000295083
AL645939.3	0.148175	0.47218	1.67204	4.99371e-08	2.45002e-07
CMA1	0.145289	1.54891	3.41426	2.06642e-09	1.29686e-08
IGLV1-47	18.1998	56.7555	1.64084	3.04731e-09	1.85943e-08
AL132642.1	0.0299872	0.124232	2.05062	1.2062e-08	6.65218e-08
LINC01933	0.198275	0.0413328	-2.26215	7.83379e-14	1.03264e-12
PPBP	0.625647	2.20399	1.8167	0.000434781	0.000983157
DES	30.443	318.23	3.38589	1.28093e-15	2.29026e-14
IGKV3-20	94.9599	272.004	1.51824	3.74202e-09	2.25065e-08
HLA-DPA3	0.163062	0.511755	1.65003	1.26297e-09	8.25537e-09
GAPDHP14	0.0511993	0.15403	1.58901	2.00005e-09	1.25897e-08
FOXP1-IT1	0.0521921	0.0172025	-1.60122	0.0016318	0.00329213
LRRC38	0.115211	1.14434	3.31216	2.78844e-08	1.442e-07
PBOV1	0.0311512	0.00617128	-2.33565	3.06296e-06	1.07233e-05
C4orf54	0.0114869	0.0621609	2.43602	1.75483e-13	2.17261e-12
NCF1B	0.152297	0.977881	2.68277	1.27315e-25	1.63046e-23
TSHR	0.0398313	0.133297	1.74266	3.87111e-07	1.61018e-06
CD86	1.56598	4.59306	1.55239	2.62282e-24	2.54622e-22
NGFR	1.11738	4.35193	1.96153	1.27223e-15	2.27621e-14
GPR68	2.09573	7.7094	1.87917	3.25355e-26	4.943e-24
LINC01094	0.297847	0.877337	1.55856	3.49263e-23	2.64564e-21
SP140	0.387375	1.44084	1.89511	1.00136e-19	3.98928e-18
IGHV2-26	4.20144	18.0667	2.10437	2.17069e-07	9.4392e-07
NEXN	1.2777	4.46741	1.80589	3.55293e-28	1.20599e-25
NCAM1	0.246648	1.45478	2.56028	4.26674e-17	9.99451e-16
BSND	0.018482	0.126275	2.77237	0.00997548	0.0168341
TRAV12-3	0.16549	0.555884	1.74804	1.90288e-12	1.97951e-11
FCAMR	0.0315588	0.596892	4.24135	0.000551833	0.00122225
NPHS2	0.525822	0.0801535	-2.71374	9.73537e-05	0.00025238
AC136475.9	0.055866	0.566381	3.34173	3.00665e-15	5.01563e-14
FN1	66.7641	197.846	1.56724	1.94842e-20	8.70348e-19
RCSD1	0.967689	3.04076	1.65182	1.70477e-22	1.12361e-20
ACP5	12.3473	36.3863	1.5592	5.31933e-18	1.47314e-16
PRND	0.115078	0.335618	1.54421	1.96062e-10	1.46534e-09
AP001189.5	0.0193549	0.0581249	1.58646	3.91211e-08	1.96087e-07
RAMP1	3.8037	21.1558	2.47558	6.80342e-30	6.09836e-27
IGKV5-2	0.623137	4.77417	2.93763	1.79772e-09	1.14447e-08
IGLV4-60	2.65384	8.91368	1.74794	1.58751e-06	5.86719e-06
LGALS12	0.0723102	0.539202	2.89855	8.91509e-17	1.97376e-15
AF127936.1	0.0686902	0.22915	1.73812	1.82004e-14	2.65993e-13
TRAV38-1	0.0336973	0.159262	2.24069	1.32544e-11	1.19847e-10
AC100801.1	0.254674	1.8684	2.87508	0.000614113	0.00134644
AC090825.1	0.0511042	0.150282	1.55616	8.34828e-19	2.75115e-17
LY86	1.47846	5.1487	1.80011	1.03824e-25	1.36859e-23
KLHL38	0.0647622	0.19642	1.60072	4.81131e-16	9.28794e-15
FABP6	17.8813	6.31311	-1.50203	1.40029e-16	2.97032e-15
LINC02561	0.114182	0.395748	1.79325	0.000482914	0.00108217
IL10RA	1.13973	4.24794	1.89808	1.76667e-25	2.19942e-23
LCP2	1.20807	3.7141	1.62031	5.19008e-27	1.01135e-24
AC100860.1	1.05433	0.372257	-1.50195	5.0486e-19	1.74951e-17
IL7R	1.47788	5.76244	1.96315	8.02277e-26	1.09513e-23
AC121764.1	2.57106	0.68899	-1.89981	0.000171597	0.000423224
OPTC	0.0548218	0.0167148	-1.71362	0.0253614	0.0388069
CLIP3	2.47606	7.13505	1.52688	5.90108e-14	7.91057e-13
LINC01711	0.17712	1.09597	2.62942	1.48529e-17	3.78947e-16
AC011511.2	0.0122595	0.049196	2.00464	2.3864e-09	1.48205e-08
IGFN1	0.0429969	0.146714	1.7707	2.93368e-10	2.12183e-09
ACTA2-AS1	0.254763	0.916026	1.84624	8.15856e-15	1.26816e-13
BCL2A1	1.74243	6.90012	1.98552	4.18147e-26	6.24689e-24
MIR548AN	1.78925	0.532405	-1.74876	1.49066e-15	2.63547e-14
RPS15AP29	0.148893	0.0507677	-1.5523	0.000505326	0.00112807
FGL2	1.75047	7.46449	2.0923	1.91411e-27	4.67701e-25
LINC01583	0.0102217	0.0317413	1.63473	3.25068e-07	1.36734e-06
KCNMB1	0.529268	2.50204	2.24103	5.75967e-22	3.41153e-20
AC007336.2	0.0277233	0.087439	1.65718	3.06733e-09	1.86995e-08
CD248	9.22614	26.2035	1.50596	2.2727e-18	6.85149e-17
LILRB1	0.3896	1.74373	2.16211	7.95897e-27	1.42683e-24
ORM2	0.188327	0.925794	2.29745	1.08199e-05	3.39192e-05
AC132825.1	0.167591	0.0212173	-2.98163	0.00388577	0.00719693
LYZ	29.4324	115.109	1.96753	1.21821e-21	6.7544e-20
NELL1	0.686538	0.0480709	-3.8361	2.86705e-12	2.90935e-11
AC008739.2	1.36637	0.449948	-1.60252	5.3333e-11	4.39797e-10
CXCR3	0.534504	2.23994	2.06719	5.22726e-21	2.62251e-19
HCK	2.07125	8.4093	2.02148	1.34357e-29	9.26408e-27
Z97200.1	0.0673097	0.200779	1.57672	2.08708e-19	7.77338e-18
CD19	0.326914	2.45334	2.90776	2.50316e-09	1.54952e-08
PTX3	1.08233	5.31957	2.29717	1.31694e-17	3.38888e-16
AC243962.1	0.030079	0.12229	2.02347	1.32319e-13	1.67681e-12
OR1Q1	0.0907646	0.0313296	-1.5346	2.38713e-10	1.75773e-09
AC092669.1	0.0750156	0.0130493	-2.52322	7.11049e-12	6.75409e-11
SERPINE2	1.9496	6.50948	1.73936	1.35253e-19	5.21073e-18
MYO1A	0.0690574	0.335587	2.28082	0.00273147	0.00524657
MEDAG	1.38091	6.20005	2.16666	9.0401e-15	1.39471e-13
LINC00702	0.0947837	0.49301	2.37891	2.49351e-23	1.99562e-21
KLK4	0.343571	1.17122	1.76933	0.00013538	0.000340679
IGLV5-37	0.673774	3.72969	2.46872	0.000286579	0.000675111
SPON2	4.8162	14.1744	1.55732	7.79661e-24	7.05921e-22
AL133264.2	0.0541965	0.178763	1.72178	6.55458e-10	4.49526e-09
GZMM	0.894397	2.53944	1.50552	2.53526e-17	6.21474e-16
SPP1	54.6816	238.057	2.12218	6.96785e-10	4.74721e-09
LINC00943	0.012087	0.0436206	1.85155	8.28883e-16	1.51732e-14
NCF1	0.283528	1.48121	2.38521	2.06008e-27	4.85944e-25
NMRK2	0.0138822	0.0426667	1.61988	3.80316e-05	0.000107191
AC026369.1	2.28712	0.47557	-2.2658	3.68537e-10	2.62109e-09
CRHBP	0.0346668	0.22047	2.66896	1.36793e-09	8.881e-09
SEC24AP1	0.100182	0.0315618	-1.66637	0.00410602	0.00756734
RPSAP52	0.130198	0.549916	2.07851	3.94173e-21	2.02285e-19
SPINK4	9.97541	1.63733	-2.60703	5.88094e-12	5.66217e-11
ELANE	0.047311	0.134252	1.5047	3.55924e-05	0.000100898
AL359715.4	0.713563	0.251543	-1.50423	1.33626e-15	2.38285e-14
AL136982.1	0.319902	0.0960386	-1.73594	1.16353e-19	4.56102e-18
TLL1	0.186725	0.711871	1.93071	4.27335e-13	4.94049e-12
AC026369.3	0.536586	2.40423	2.1637	6.57255e-09	3.80828e-08
EVI2B	1.70918	6.32023	1.88667	2.34332e-25	2.86428e-23
SLFN12L	0.0914381	0.297777	1.70336	7.81832e-19	2.59558e-17
IGHV1OR21-1	0.13983	0.564999	2.01458	8.89285e-05	0.000232715
LGI2	0.305259	1.25074	2.03467	3.84473e-16	7.55212e-15
FGF2	0.286644	1.16903	2.02798	2.43486e-14	3.47167e-13
AL133467.1	0.0719717	0.278038	1.94978	1.67595e-12	1.76047e-11
SHISAL2B	0.13216	0.0437756	-1.59408	0.0248839	0.0381587
CYP21A2	0.0386725	0.132253	1.77392	8.55159e-13	9.44398e-12
SIT1	0.750298	3.2168	2.10009	2.56485e-20	1.12514e-18
TEKT5	1.57322	0.492455	-1.67566	1.3383e-15	2.38491e-14
POU2AF1	0.880325	2.60358	1.56439	1.00986e-06	3.88e-06
DTX1	0.514169	1.70113	1.72618	3.87149e-16	7.59138e-15
SLC15A5	0.0796434	0.016044	-2.31152	2.15366e-08	1.13402e-07
PCSK1	0.199136	0.700602	1.81484	1.28228e-14	1.9307e-13
AJ271736.1	1.61552	0.420235	-1.94273	5.2588e-13	6.00231e-12
TIFAB	0.0320487	0.126832	1.98459	9.98241e-14	1.29305e-12
AC021146.2	0.179259	0.0603275	-1.57115	5.76033e-07	2.3161e-06
FAM19A3	0.141063	0.441052	1.64461	1.17561e-06	4.45006e-06
TBX3	47.0825	15.0836	-1.64221	8.46276e-26	1.14935e-23
SLCO2B1	1.24734	4.94313	1.98657	5.68509e-27	1.0766e-24
BRINP2	0.322376	0.0513738	-2.64964	0.00885507	0.0151121
RNU5A-1	5.61114	1.72561	-1.70119	0.0285152	0.0431588
MT2P1	1.10752	5.08452	2.19878	1.56738e-20	7.15593e-19
CSF1R	3.50401	13.0045	1.89193	4.0855e-28	1.3079e-25
GRAP2	0.152544	0.497445	1.70532	2.44067e-21	1.30223e-19
PGM5-AS1	0.646106	3.4206	2.40441	1.48496e-06	5.52158e-06
CAVIN1	32.0836	103.28	1.68665	3.89854e-33	1.04836e-29
AL021877.2	0.029448	0.0104102	-1.50017	5.76101e-09	3.36854e-08
CHRM2	0.0625172	0.477584	2.93343	6.22629e-06	2.04973e-05
LILRA4	0.0985822	0.389846	1.98351	4.7637e-09	2.82534e-08
CR2	0.238799	4.201	4.13686	5.25135e-11	4.33704e-10
HSPB6	2.9745	20.2999	2.77076	1.05387e-10	8.19771e-10
MRC2	8.35042	25.3774	1.60362	1.20731e-25	1.576e-23
AC068506.1	0.0178509	0.273115	3.93544	1.90921e-11	1.6767e-10
AP003071.4	0.260076	0.808298	1.63596	1.84084e-10	1.37966e-09
LINC00112	0.11116	0.0387915	-1.51883	3.04126e-05	8.74679e-05
AC005291.1	0.163272	0.752977	2.20533	1.95084e-21	1.05553e-19
STEAP1B	0.415395	1.23276	1.56933	8.20161e-16	1.50341e-14
CD52	6.61983	30.7974	2.21794	2.29556e-22	1.48747e-20
CLC	0.134917	0.702859	2.38116	8.71438e-08	4.09744e-07
C16orf89	0.273449	1.13998	2.05966	0.000312061	0.000727872
HMGB2P1	0.0673684	0.224554	1.73692	5.45609e-12	5.28911e-11
MTCO3P22	0.241566	0.0838774	-1.52606	0.00458811	0.00836353
BMX	0.28586	1.43007	2.32271	0.00962372	0.0162946
C1orf140	0.00459515	0.0132475	1.52754	3.28659e-10	2.35302e-09
CD226	0.0687324	0.198538	1.53035	2.45217e-22	1.58133e-20
IGLV2-8	6.82196	28.734	2.0745	3.90597e-08	1.95815e-07
LEFTY2	0.113061	0.470687	2.05766	1.11755e-13	1.43378e-12
SNTG1	0.736172	0.247797	-1.57088	1.2234e-14	1.85553e-13
MZB1	3.2378	12.0568	1.89676	2.33777e-11	2.03446e-10
AXL	3.9507	16.1098	2.02776	1.11307e-28	4.75102e-26
CHIA	0.0786069	0.0172937	-2.18441	0.000569485	0.00125741
CLEC10A	0.601838	2.38767	1.98816	1.45301e-18	4.5646e-17
AL390755.1	0.0305853	0.528758	4.1117	6.69346e-13	7.51226e-12
FLJ34503	0.103809	0.0319603	-1.69958	2.39795e-06	8.55896e-06
P2RY13	0.315125	1.19872	1.9275	6.41599e-20	2.65843e-18
TRIML2	0.138751	0.412236	1.57097	3.59401e-07	1.50142e-06
IGLV3-27	2.86239	21.6823	2.92122	4.79961e-08	2.36689e-07
LINC02245	0.00400672	0.018049	2.17142	1.45036e-08	7.87116e-08
CA6	0.0182298	0.0631309	1.79204	0.00381549	0.00708237
IGLV10-54	1.86669	5.72873	1.61773	3.33543e-06	1.15703e-05
CPEB1	0.0405662	0.189114	2.22091	3.37367e-20	1.44922e-18
RELN	0.188298	0.581791	1.62748	5.99343e-07	2.40264e-06
HLA-DQB1	10.742	41.6308	1.95439	1.77821e-23	1.49431e-21
FPR1	1.04219	4.32622	2.05348	2.67035e-26	4.1749e-24
APCDD1L	0.342483	2.73326	2.99652	2.68104e-22	1.70439e-20
AL162424.1	0.231333	1.00817	2.12369	1.23887e-19	4.81422e-18
C7	1.60542	5.33787	1.73332	0.000140913	0.000353186
KCTD16	0.10702	0.0234294	-2.19149	0.000803776	0.00172267
TRBV10-2	0.0370364	0.212318	2.51921	2.86523e-11	2.45734e-10
SOD3	8.49962	25.212	1.56864	1.06079e-18	3.42035e-17
TNS1	3.4098	11.4871	1.75226	1.98927e-14	2.88219e-13
AC131956.2	0.016905	0.0672162	1.99136	2.46329e-09	1.52627e-08
SERPING1	33.676	102.647	1.6079	3.22792e-29	1.66928e-26
AC073174.1	6.4925	1.19294	-2.44425	3.61831e-12	3.61039e-11
CD209	0.57353	3.76549	2.71489	4.4423e-28	1.37308e-25
C3AR1	1.84706	7.22483	1.96773	1.39991e-27	3.51822e-25
MROH2A	3.6037	0.550357	-2.71104	9.80862e-09	5.4791e-08
ANXA13	0.0390598	0.134393	1.7827	1.43406e-16	3.02457e-15
NFAM1	0.542343	1.96369	1.85629	7.67503e-27	1.39452e-24
MIR8071-2	0.915244	6.38158	2.80169	5.15642e-08	2.52341e-07
DPPA4	0.00823847	0.0335709	2.02676	6.41845e-05	0.000172962
AC245884.12	0.469692	2.65426	2.49852	7.02055e-14	9.29998e-13
SIGLEC12	0.254186	1.08882	2.09881	1.28038e-14	1.9307e-13
JPH2	0.885696	3.19214	1.84964	2.95224e-16	5.87195e-15
GLP2R	0.0517013	0.210269	2.02396	3.37779e-09	2.04485e-08
IL18RAP	0.175575	0.557032	1.66567	3.78975e-18	1.08415e-16
MIR3681HG	0.0108899	0.0655236	2.58902	1.13205e-09	7.47109e-09
HK3	0.747985	3.31222	2.14672	2.40794e-27	5.58205e-25
SFRP4	9.06757	30.1901	1.73529	5.56693e-15	8.83188e-14
LINC00877	0.0196729	0.0791683	2.00871	2.76586e-12	2.81517e-11
SSC5D	0.995299	2.99319	1.58848	2.15742e-18	6.54059e-17
LINGO3	0.046809	0.164277	1.81127	1.32737e-16	2.82616e-15
CSF1	4.11786	12.7811	1.63404	2.24908e-29	1.35686e-26
PM20D1	44.8519	14.4396	-1.63514	4.39578e-11	3.66647e-10
PDZK1IP1	14.768	43.2606	1.55057	1.12013e-10	8.68806e-10
PDLIM3	1.75846	7.02733	1.99866	7.66416e-22	4.44174e-20
SFRP1	1.5605	4.97564	1.67287	1.22721e-10	9.45859e-10
KLRD1	0.0863097	0.300951	1.80193	9.7706e-18	2.56834e-16
NSG1	8.25528	2.74648	-1.58773	3.40609e-09	2.05966e-08
CCIN	0.0421594	0.169407	2.00656	2.57083e-24	2.52307e-22
ZSCAN5C	0.0898103	0.0261327	-1.78103	2.06651e-09	1.29686e-08
AL136366.1	0.0352422	0.142722	2.01783	0.000131859	0.00033266
TRARG1	0.079788	0.251352	1.65547	9.45866e-10	6.32876e-09
TRAV1-1	0.0396143	0.158994	2.00488	3.91082e-09	2.34483e-08
COL6A3	14.7221	41.6469	1.50022	2.03157e-19	7.59817e-18
AP002989.1	0.0162565	0.0460451	1.50203	1.62427e-06	5.99316e-06
XIRP1	0.118332	0.447453	1.9189	1.76723e-17	4.4622e-16
MAP1LC3C	0.0643855	0.240621	1.90196	6.11928e-16	1.16046e-14
MRPS21P9	0.248065	0.0549145	-2.17546	3.39962e-05	9.68115e-05
MIR200A	3.39062	1.04652	-1.69594	1.19325e-12	1.28197e-11
AP001107.5	0.10727	0.541249	2.33505	4.92637e-17	1.14796e-15
ANKRD33B	0.263454	0.851004	1.69162	7.8793e-20	3.21034e-18
HLA-DQA1	5.83986	23.2463	1.993	2.35046e-23	1.8924e-21
GLIPR2	3.5097	10.2968	1.55278	4.10103e-32	7.35206e-29
AC083967.1	0.214115	2.08031	3.28034	3.60038e-08	1.82064e-07
PWAR1	0.0437766	0.0115543	-1.92173	1.99718e-08	1.05575e-07
CCL25	0.0351456	0.211011	2.5859	1.67167e-05	5.05372e-05
VIM-AS1	0.260327	0.862675	1.72849	3.61988e-32	6.95301e-29
AC119428.2	0.0215941	0.0925882	2.10019	3.53008e-13	4.1453e-12
DPT	1.96206	10.6696	2.44306	2.63036e-19	9.61046e-18
KRTAP5-8	0.577794	0.182679	-1.66124	5.48874e-15	8.74205e-14
GPR141	0.0721506	0.231431	1.6815	9.8169e-19	3.20372e-17
AL390036.1	0.0358374	0.122901	1.77796	1.81517e-13	2.2401e-12
AC040174.1	0.185466	0.0625734	-1.56753	9.49298e-09	5.32046e-08
AC005722.2	0.0316933	0.170384	2.42654	0.00181112	0.00361968
AP000897.2	0.0759447	0.0170002	-2.1594	2.76424e-10	2.00955e-09
KCNB1	0.0286861	0.0966833	1.75292	4.21636e-05	0.000117702
AC023034.1	0.234085	0.0691631	-1.75896	0.0101093	0.0170406
P2RY12	0.0584928	0.296371	2.34107	2.38574e-14	3.40705e-13
THBS4	0.629473	2.12168	1.75299	7.00974e-06	2.27959e-05
CD22	0.217665	2.15959	3.31058	2.28134e-14	3.2649e-13
IGHV4-4	1.3704	4.89404	1.83643	1.51023e-07	6.77197e-07
TRAV24	0.0619286	0.223898	1.85416	5.8068e-08	2.81436e-07
AC022296.1	0.0140656	0.0418693	1.57372	7.48162e-07	2.94695e-06
NFIA-AS2	0.0181248	0.0652946	1.849	2.81843e-18	8.33863e-17
LINC02538	0.00300901	0.00984917	1.71071	1.91648e-06	6.96811e-06
NEGR1	0.185782	0.606694	1.70736	2.1265e-16	4.34858e-15
IFITM4P	0.140123	0.463701	1.7265	1.21883e-15	2.18359e-14
PTGS1	2.39034	11.1513	2.22192	2.9485e-28	1.04327e-25
SPIB	0.201576	5.79899	4.84641	3.62927e-15	5.96182e-14
LINC01198	0.0220346	0.108069	2.29411	5.29811e-17	1.2224e-15
PIK3CD	1.40294	4.46107	1.66893	1.27706e-30	1.71707e-27
EVI2A	1.10118	3.88058	1.81722	5.84252e-27	1.09868e-24
ENPP1	0.426628	1.51121	1.82465	2.83459e-17	6.89195e-16
WNT5B	1.80537	6.34896	1.81422	8.63449e-17	1.9221e-15
MT1JP	0.0170584	0.0632404	1.89037	7.72463e-10	5.23759e-09
TRDV1	0.159981	0.500792	1.64631	4.72326e-13	5.42791e-12
AC093323.2	0.167391	0.0467595	-1.83989	1.83898e-13	2.2674e-12
RXRG	0.0243551	0.131657	2.43449	5.24358e-09	3.08545e-08
AL021068.2	1.03051	0.337356	-1.61101	1.19653e-06	4.52354e-06
LINC02454	0.126464	0.371185	1.55341	9.332e-08	4.35898e-07
AL135818.2	0.261787	0.846134	1.69249	6.61247e-18	1.7925e-16
IGKV1-33	0.202647	0.69585	1.77981	5.72751e-08	2.77845e-07
RAB44	0.191036	0.783964	2.03695	1.03143e-06	3.95949e-06
AC023157.1	0.578073	2.83997	2.29655	5.31579e-07	2.14893e-06
COL23A1	0.22889	0.929796	2.02226	2.41074e-23	1.93514e-21
AL078590.2	0.305929	0.960002	1.64984	2.08746e-06	7.53376e-06
TAGLN	38.6849	152.8	1.98181	1.90296e-20	8.543e-19
PTCRA	0.0566345	0.184689	1.70534	3.27206e-15	5.41804e-14
NNMT	12.4963	55.5872	2.15325	5.19008e-27	1.01135e-24
THRB-IT1	0.342074	0.0841406	-2.02343	3.7686e-13	4.40041e-12
AC105053.1	0.0601452	0.0175162	-1.77976	5.90015e-09	3.44316e-08
SYNM	1.6001	12.331	2.94606	1.10135e-18	3.53839e-17
TRAT1	0.119738	0.494781	2.04691	9.74072e-16	1.77224e-14
SLC7A7	1.39464	3.97201	1.50998	2.2706e-29	1.35686e-26
PAX5	0.164684	0.852646	2.37224	7.82884e-10	5.30341e-09
ALPK2	0.21776	0.864733	1.98951	6.29678e-18	1.71557e-16
LINC02397	0.00680688	0.0400882	2.55811	3.10234e-08	1.59178e-07
LAMA3	4.16341	16.3649	1.97477	1.39724e-10	1.06864e-09
TPSD1	0.312174	0.971399	1.63771	1.87191e-07	8.25478e-07
TRAV8-1	0.0711504	0.238297	1.74382	2.88671e-14	4.06635e-13
ANKRD1	0.298438	1.17611	1.97852	7.03875e-08	3.36212e-07
CYP2C9	1.10753	0.332655	-1.73525	0.000170058	0.00041966
IGHJ3P	1.16233	3.61236	1.63593	2.23076e-06	8.00685e-06
FMO2	0.179358	0.722151	2.00946	2.76973e-14	3.91386e-13
PLEK	1.99642	8.6328	2.11241	8.42564e-25	9.06295e-23
ACOD1	0.0133978	0.0635708	2.24637	1.86733e-09	1.18374e-08
IGKV1OR22-1	0.123643	0.536605	2.11767	3.33537e-07	1.40099e-06
EMILIN1	10.7241	35.6214	1.73189	2.70978e-21	1.4288e-19
ICAM1	8.76502	26.775	1.61106	1.30588e-28	5.48694e-26
TRAV22	0.0715145	0.207303	1.53544	2.92664e-09	1.78986e-08
AP001207.2	0.0872469	0.0277838	-1.65086	3.06846e-05	8.8137e-05
RSPO2	0.0775824	0.357219	2.20301	2.80495e-12	2.85171e-11
AL354919.2	3.28562	1.06962	-1.61906	0.000125143	0.000317205
ACTC1	1.32959	13.1888	3.31026	1.02209e-15	1.85402e-14
BANCR	0.0559926	0.289337	2.36944	5.2451e-05	0.000143485
AL161752.1	1.14459	0.393771	-1.5394	4.39401e-06	1.48647e-05
AC022467.1	0.0251429	0.0887384	1.81941	1.93856e-13	2.38362e-12
IGKJ5	1.21674	3.70588	1.60679	3.75137e-07	1.56362e-06
COL4A4	0.238978	0.687759	1.52502	1.01928e-09	6.77177e-09
AC123905.1	0.2183	0.0406822	-2.42384	1.11751e-07	5.1413e-07
AP000439.2	0.900954	0.222676	-2.01651	0.00707339	0.0123361
FASLG	0.207431	0.762208	1.87755	7.9979e-16	1.46807e-14
AC004585.1	0.383743	1.09512	1.51287	8.45193e-17	1.88323e-15
XKR4	0.00581446	0.0264591	2.18605	1.01609e-13	1.31427e-12
AC078993.1	0.0734565	0.282166	1.94159	2.78917e-07	1.18601e-06
CLDN19	0.0356122	0.236607	2.73205	2.10078e-05	6.22846e-05
TRAV10	0.0390051	0.156746	2.00669	4.21264e-12	4.16632e-11
AC005064.1	0.11801	0.0338082	-1.80346	6.44319e-05	0.000173559
CALHM6	3.34051	11.9246	1.8358	9.76686e-19	3.19126e-17
RNASE6	3.40123	13.5811	1.99747	2.10403e-29	1.3158e-26
P2RY10	0.238871	0.897398	1.90951	1.09495e-16	2.37073e-15
TNNT3	29.5841	8.26376	-1.83995	7.79501e-06	2.51518e-05
TRBV12-3	0.0673453	0.226201	1.74795	6.82674e-07	2.70764e-06
AC007671.1	0.0282136	0.0976608	1.79139	1.64777e-13	2.05234e-12
LARGE-AS1	0.0233194	0.00769385	-1.59975	1.15011e-06	4.36276e-06
AC079015.1	0.0419975	0.146598	1.80349	1.86621e-08	9.92176e-08
C15orf53	0.0104723	0.0349232	1.73761	1.98791e-12	2.06159e-11
RTL9	0.0161377	0.757672	5.55306	0.0101424	0.017091
SPAG17	1.25377	0.399937	-1.64843	6.21439e-15	9.82429e-14
IDO1	5.08736	25.1085	2.30319	5.90108e-14	7.91057e-13
AC019117.1	9.20004	2.51103	-1.87336	1.01488e-12	1.1049e-11
CLEC4E	0.304404	1.27561	2.06713	2.98425e-24	2.87633e-22
C1QB	31.6377	157.408	2.3148	7.96999e-28	2.12199e-25
PGM5P4	0.0497171	0.2952	2.56988	8.36569e-07	3.26599e-06
CD79B	0.896139	7.63805	3.09141	8.269e-16	1.51473e-14
AC022400.2	0.0924639	0.029702	-1.63833	1.29435e-06	4.86461e-06
FCRL2	0.041602	0.336674	3.01663	2.19741e-11	1.9179e-10
MAP4K1	0.947817	3.43212	1.85642	1.60015e-20	7.28083e-19
BPI	0.0119243	0.0474446	1.99234	5.58675e-22	3.32375e-20
LINC00536	0.00436437	0.1472	5.07586	1.84156e-08	9.8101e-08
G0S2	12.057	40.2783	1.74013	3.23692e-19	1.16525e-17
AC091544.5	0.487437	0.133964	-1.86337	1.01851e-21	5.79044e-20
AC017033.1	0.0187064	0.0889371	2.24925	7.73408e-12	7.27702e-11
IGHV3-13	2.09994	6.03379	1.52272	2.75152e-09	1.68891e-08
ASIC5	0.35714	0.109786	-1.7018	1.93789e-05	5.7857e-05
ACSM6	1.98201	0.494058	-2.00421	1.02068e-20	4.80686e-19
PARAL1	0.0403892	0.368115	3.18811	9.90975e-06	3.13657e-05
BATF3	0.334011	1.23082	1.88165	3.89854e-33	1.04836e-29
KCNMA1	0.231726	0.758412	1.71056	8.46649e-19	2.78669e-17
CCL4L2	1.26209	4.24331	1.74937	1.83646e-15	3.19845e-14
AC091544.2	0.624514	0.103644	-2.59109	3.04109e-20	1.31688e-18
UGT1A1	1.20433	0.347468	-1.79327	9.97086e-14	1.29217e-12
FLT3	0.064325	0.188161	1.54852	5.21253e-14	7.08646e-13
ACTN2	0.0931567	0.292142	1.64894	2.63772e-11	2.27927e-10
FXYD6	1.09397	4.50245	2.04113	2.56142e-21	1.35589e-19
HSPB7	0.757616	4.80718	2.66565	5.88326e-17	1.34301e-15
AC093001.1	9.05966	2.81242	-1.68764	0.00010937	0.000280877
TIGIT	0.514312	1.51586	1.55942	3.00245e-17	7.26724e-16
AC243960.1	0.230871	0.802974	1.79827	5.24872e-17	1.21369e-15
AC108860.1	0.504252	0.175857	-1.51974	6.14857e-11	5.01034e-10
AC015909.1	0.0143222	0.0553701	1.95085	4.18207e-14	5.74362e-13
SCML4	0.0587439	0.205602	1.80735	6.63656e-17	1.50857e-15
CILP	1.03028	5.57362	2.43557	2.51483e-16	5.08468e-15
AC008781.2	0.0464025	0.0135562	-1.77525	0.00635865	0.0112007
OVOL1-AS1	1.23567	0.414876	-1.57454	7.07342e-17	1.59976e-15
SHH	7.40425	2.47551	-1.58063	3.90411e-10	2.77226e-09
NCR3	0.144284	0.634947	2.13772	6.61052e-19	2.23041e-17
AP000802.1	0.00878003	0.0551856	2.652	2.28492e-12	2.35598e-11
TRAV13-1	0.241182	0.768132	1.67123	1.64254e-16	3.42931e-15
ZFP42	0.0889804	1.02354	3.52394	0.000499264	0.00111565
IGLON5	0.190353	0.850793	2.16013	2.79268e-08	1.44392e-07
CYP21A1P	0.0589781	0.213453	1.85567	5.55114e-13	6.30653e-12
MIR1-1HG-AS1	0.0402364	0.266761	2.72897	2.65662e-12	2.7122e-11
LIF-AS1	0.0228276	0.0718384	1.65398	2.7864e-06	9.82549e-06
LINC00524	0.11628	0.35809	1.62272	1.24547e-08	6.8533e-08
IGHV3-52	0.169328	0.502103	1.56816	3.02416e-06	1.06013e-05
NPSR1-AS1	0.0595804	0.0181711	-1.71319	2.00333e-09	1.26045e-08
AP003390.2	0.181076	0.0634383	-1.51317	4.30029e-07	1.76791e-06
LY96	3.49894	10.9592	1.64716	1.01996e-25	1.35112e-23
C4B	0.284233	1.72305	2.59982	4.54274e-22	2.75133e-20
IRF4	0.31239	0.986317	1.6587	1.03172e-14	1.57547e-13
AP000867.1	0.186322	0.0564442	-1.7229	9.13492e-11	7.19108e-10
CCL3	1.66764	5.98995	1.84473	3.6179e-21	1.86377e-19
LTA	0.179609	0.650415	1.8565	1.19964e-19	4.68208e-18
TCL1A	0.139796	2.61587	4.22589	4.31656e-10	3.04264e-09
CTRB2	0.0139642	0.0555412	1.99182	0.00372665	0.00693518
IGLV5-45	2.19141	16.5908	2.92045	8.5093e-08	4.01163e-07
IGKV3-11	43.7308	128.448	1.55447	4.5469e-10	3.19673e-09
AC023421.2	1.82841	0.414561	-2.14093	4.9514e-17	1.1528e-15
HLA-DRB6	10.3284	30.8435	1.57834	5.6759e-19	1.94931e-17
LINC00158	0.0142746	0.0673774	2.23881	4.50691e-06	1.52236e-05
NPPB	0.0878666	1.67423	4.25204	0.0038683	0.00716754
AL023754.1	0.0491707	0.226586	2.20419	6.05048e-07	2.42407e-06
KRT12	0.632647	0.214625	-1.55958	1.4866e-12	1.57387e-11
TNFAIP6	1.79437	5.42477	1.59609	8.7008e-21	4.16329e-19
AL354714.1	0.110336	0.0372409	-1.56695	0.000305567	0.000714084
PKDCC	0.615133	4.52794	2.87989	1.35922e-24	1.42221e-22
SLC14A1	25.1389	7.54234	-1.73683	2.75488e-15	4.61567e-14
C1orf162	1.65727	5.40124	1.70449	8.56638e-30	6.58167e-27
TRAV13-2	0.167364	0.482701	1.52814	3.24838e-13	3.84135e-12
MXRA8	11.6707	33.0395	1.5013	5.39815e-18	1.4919e-16
AP000892.3	0.586394	2.37773	2.01964	2.37495e-15	4.02679e-14
KRTAP5-10	0.959272	0.258916	-1.88945	6.04464e-18	1.65189e-16
SFTPD	0.467142	2.78866	2.57764	1.83575e-05	5.50582e-05
CCL2	6.25407	18.7127	1.58115	7.7901e-22	4.50502e-20
ORM1	0.527984	1.74074	1.72113	0.0245966	0.0377549
TRAV26-1	0.0813813	0.268	1.71946	4.7328e-14	6.46695e-13
IGKV3OR2-268	0.490259	1.59066	1.69801	8.59305e-07	3.34941e-06
AC135068.2	0.1985	0.958985	2.27237	8.74122e-06	2.79202e-05
GZMH	1.25364	6.87656	2.45557	7.43457e-20	3.04297e-18
AC079466.1	2.51538	0.457993	-2.45738	0.000310111	0.000723513
CD2	2.76114	10.3857	1.91126	6.85473e-21	3.35757e-19
TAGAP	0.641113	1.87107	1.54522	6.87802e-18	1.86073e-16
TYROBP	17.7106	68.1534	1.94417	5.9186e-29	2.74409e-26
AC090877.1	0.0541211	0.159595	1.56016	1.47949e-14	2.20293e-13
AC012307.1	3.14271	0.489907	-2.68143	5.03062e-11	4.16883e-10
LINC01362	0.0522752	0.0178041	-1.55392	8.35055e-06	2.67869e-05
AC006270.2	0.0575125	0.0197226	-1.54403	1.51214e-06	5.61257e-06
RF02247	1.67282	0.462508	-1.85473	1.82162e-06	6.65559e-06
LINC02576	0.0759873	0.245062	1.68931	1.24154e-06	4.67918e-06
AC243829.4	0.0416433	0.148963	1.8388	2.63139e-15	4.4253e-14
FKBP5	2.7571	7.96862	1.53118	5.143e-27	1.01135e-24
AC008033.3	0.0119227	0.0473774	1.99049	6.60237e-10	4.52343e-09
CD300E	0.382855	1.44589	1.91709	6.34127e-20	2.63153e-18
AC015656.1	0.00740237	0.0239857	1.69612	5.71277e-07	2.29767e-06
CNN1	8.24531	61.7846	2.9056	5.74267e-16	1.0929e-14
AEBP1	30.3825	98.1505	1.69176	4.36034e-22	2.66486e-20
HS3ST3A1	0.288535	0.994118	1.78467	2.98613e-17	7.23423e-16
FCGR2A	2.77461	9.92761	1.83916	6.32326e-29	2.83398e-26
AL031429.2	0.039813	0.1286	1.69158	3.38692e-10	2.4204e-09
KSR2	0.492161	0.107279	-2.19777	1.46583e-19	5.6311e-18
FMO8P	1.79345	0.263634	-2.76613	3.92743e-15	6.43586e-14
GBP5	1.36334	9.44306	2.79211	2.48029e-21	1.31813e-19
RAB3IL1	1.4261	4.79881	1.7506	1.42182e-34	9.55855e-31
ASB2	0.436722	1.88784	2.11195	5.57192e-21	2.78503e-19
CD80	0.164084	0.507662	1.62943	5.97925e-20	2.48898e-18
BNC2	0.185029	0.721302	1.96285	3.02705e-23	2.35261e-21
TREML3P	0.112011	0.512092	2.19277	2.59471e-07	1.11035e-06
AL359715.2	0.629475	0.198321	-1.66632	1.52928e-16	3.20548e-15
CSF2RA	1.12841	3.20552	1.50627	1.93524e-23	1.61116e-21
AL356417.2	0.106473	0.372096	1.80519	6.32935e-17	1.43995e-15
PLD4	0.150854	0.561494	1.89612	6.50511e-11	5.2753e-10
AC003092.1	0.0200916	0.157892	2.97428	3.59815e-06	1.23985e-05
PLN	1.23795	7.50188	2.5993	5.51187e-15	8.76521e-14
TRAV12-2	0.211932	0.75293	1.82891	9.43663e-17	2.0783e-15
FMO7P	0.366013	0.0805514	-2.18391	8.43967e-06	2.70341e-05
CXCR2P1	0.169039	1.18421	2.80849	3.33349e-13	3.93335e-12
PRAMENP	0.0127262	0.109799	3.10899	3.91037e-06	1.33732e-05
LINC01871	1.30538	5.44249	2.0598	8.18476e-18	2.1835e-16
TRAV2	0.144068	0.515811	1.84009	2.26106e-14	3.24105e-13
AC016397.2	0.0212974	0.0662825	1.63795	1.0459e-09	6.93763e-09
AP005435.1	0.399135	0.123357	-1.69404	1.04468e-08	5.81146e-08
PHGR1	7.81449	1.7385	-2.16831	5.68546e-14	7.65276e-13
AC005224.3	0.0258873	0.0754323	1.54294	2.07483e-13	2.54304e-12
AL158847.1	2.84902	0.791147	-1.84845	3.17998e-06	1.10931e-05
SUGCT	0.812879	2.61793	1.68731	4.09233e-16	7.97441e-15
CD8B	1.08423	3.58598	1.72569	9.69943e-18	2.55216e-16
SCARNA13	6.82455	2.24331	-1.60511	6.45668e-07	2.57225e-06
ASB5	0.0779054	0.744416	3.25632	2.32832e-14	3.33036e-13
IGSF21	0.36193	1.04438	1.52887	1.60632e-23	1.36697e-21
AL031846.1	0.11044	0.420005	1.92714	5.21848e-17	1.2087e-15
MMP2-AS1	0.116284	0.393853	1.76	9.65468e-10	6.45028e-09
AP003071.3	0.048945	0.141212	1.52863	3.87978e-09	2.32778e-08
SPI1	4.33539	15.7174	1.85813	5.33401e-29	2.56137e-26
AL031651.2	0.0891685	0.333978	1.90515	6.54248e-21	3.21634e-19
CD5	0.759352	2.43449	1.68078	1.15539e-17	2.99898e-16
IGLV2-23	23.4023	71.8323	1.61798	3.91086e-10	2.77558e-09
TPSAB1	2.61593	8.55379	1.70924	5.43963e-17	1.2513e-15
AC104461.1	0.0429014	0.150952	1.815	2.18532e-08	1.14911e-07
HTR3A	0.107819	0.946111	3.1334	1.86871e-07	8.24202e-07
LINC00452	0.00747078	0.0524349	2.8112	1.50341e-08	8.13444e-08
C14orf180	0.0231915	0.247609	3.4164	2.056e-10	1.52856e-09
AL355076.2	0.0157361	0.0514156	1.70813	1.02948e-12	1.11898e-11
TMEM255A	0.136809	0.45639	1.73811	2.34434e-16	4.76866e-15
LINC01934	0.0250592	0.0753517	1.5883	1.11536e-12	1.20502e-11
MARCO	1.55985	8.67387	2.47527	2.42428e-18	7.28393e-17
TRABD2A	0.232575	0.877484	1.91568	6.34494e-18	1.72519e-16
CGB5	0.470736	6.99591	3.89352	0.00975341	0.0164976
VMO1	2.08204	6.46924	1.6356	4.69203e-25	5.36907e-23
TRBV11-3	0.029143	0.131573	2.17464	6.60511e-10	4.52415e-09
MRO	0.0586367	0.178816	1.6086	3.17252e-16	6.28682e-15
LILRA6	0.182242	0.678972	1.8975	4.01967e-27	8.37931e-25
CLLU1OS	0.0875512	0.332875	1.92678	1.72786e-05	5.20547e-05
GFPT2	1.46778	5.31024	1.85514	7.14573e-26	9.85415e-24
C4BPA	0.0625499	0.35295	2.49638	0.00620403	0.0109528
HMGN2P19	0.0839499	0.250726	1.57851	0.000533524	0.00118531
AC006141.1	0.052959	0.0161495	-1.71339	2.40358e-07	1.03648e-06
HPSE2	0.247049	1.48219	2.58487	5.51519e-12	5.33869e-11
AC009387.1	0.126316	0.0440536	-1.5197	1.88951e-14	2.75546e-13
LINC02132	0.0155942	0.153304	3.29731	1.95843e-11	1.71657e-10
DCSTAMP	0.0623308	0.308432	2.30694	1.51541e-13	1.90158e-12
AL662860.1	0.03522	0.132631	1.91295	3.97037e-10	2.81262e-09
SNX31	37.7383	10.6947	-1.81914	1.83998e-21	9.99572e-20
MIR7152	2.22686	0.550506	-2.01618	1.97862e-10	1.47633e-09
PRRX1	1.63616	5.95295	1.86329	2.72193e-25	3.25313e-23
ST3GAL5-AS1	0.782066	0.267062	-1.55011	1.41541e-11	1.27127e-10
ARRDC5	0.0653082	0.187576	1.52214	8.7203e-21	4.16514e-19
AL353600.1	0.038508	0.119961	1.63933	3.57895e-08	1.81109e-07
PLPP4	1.21912	3.86745	1.66555	7.87839e-16	1.45159e-14
MTND4P24	3.20199	0.944189	-1.76182	1.05051e-06	4.02696e-06
MRGPRF	2.18535	7.33419	1.74677	3.0889e-15	5.14007e-14
AC090673.1	0.0521929	0.151487	1.53727	2.02097e-17	5.05543e-16
NTSR1	0.0667663	0.755584	3.5004	2.17073e-06	7.80182e-06
MS4A6A	1.8849	7.79509	2.04808	1.07136e-27	2.77019e-25
PTGFR	0.184639	0.796924	2.10973	7.41948e-16	1.37693e-14
SCT	0.71239	2.33658	1.71366	3.6829e-10	2.62002e-09
AF001548.3	0.0140024	0.0468886	1.74357	1.90824e-07	8.39158e-07
NKAIN4	0.121429	0.427544	1.81595	6.25637e-10	4.30502e-09
LAT2	0.94101	3.35004	1.8319	2.66895e-32	5.98089e-29
FLJ22447	0.255201	1.17901	2.20788	0.00727592	0.0126598
TSPAN32	0.117702	0.368197	1.64534	1.97027e-19	7.41015e-18
ADGRG3	0.217906	0.675616	1.6325	6.8815e-19	2.31024e-17
CD300A	1.50353	4.617	1.6186	9.03726e-27	1.56788e-24
BRWD1P3	0.255948	0.0502112	-2.34977	2.75806e-13	3.31103e-12
LST1	1.57425	5.39075	1.77582	7.00085e-28	1.94082e-25
CFP	0.231504	0.974381	2.07345	2.7735e-15	4.64398e-14
NPHS1	0.01179	0.11447	3.27934	0.000249275	0.000594313
GLIPR1	1.59987	4.59819	1.52312	5.34966e-28	1.54686e-25
KCNJ9	0.0594827	0.0135007	-2.13944	0.000996755	0.00209568
AL358232.1	0.318221	0.0694324	-2.19635	6.35045e-08	3.05707e-07
GAS6-DT	0.194443	0.84478	2.11923	5.40633e-27	1.03844e-24
CNR2	0.0289	0.257542	3.15567	1.3151e-10	1.01012e-09
DACH2	0.310201	0.093622	-1.72828	2.86588e-14	4.04124e-13
AC015911.8	0.154316	0.439988	1.51158	5.10142e-16	9.81276e-15
IGHV3-63	0.290234	0.849662	1.54967	1.40218e-05	4.30139e-05
OMD	0.270693	0.800462	1.56417	7.66506e-16	1.41711e-14
AL139125.1	0.0169654	0.0854289	2.33213	2.92504e-08	1.50829e-07
AC080038.1	0.237076	0.757173	1.67527	4.21163e-21	2.15361e-19
AC008514.1	0.0422599	0.30545	2.85358	1.55785e-10	1.18273e-09
S100A3	7.26142	45.754	2.65557	0.000641104	0.0013998
TNFAIP8L2	1.30841	4.70246	1.8456	2.97291e-27	6.55283e-25
CYBB	2.84568	12.9748	2.18887	2.34258e-27	5.47776e-25
IGLV3-9	3.24286	12.6713	1.96622	7.43491e-09	4.25659e-08
SSTR3	0.0196694	0.083065	2.07829	3.19659e-18	9.33328e-17
AC093627.6	0.0796137	0.319847	2.00629	5.06689e-15	8.13941e-14
AC105101.1	0.039613	0.0127377	-1.63687	2.35737e-12	2.42788e-11
AL121895.1	0.166169	0.0577526	-1.5247	3.16977e-11	2.69485e-10
APOA2	39.6496	5.7327	-2.79002	0.00110186	0.00229549
LIMS2	1.31137	4.1253	1.65342	2.22257e-18	6.72296e-17
IL2RA	0.765858	3.3625	2.13439	2.52091e-27	5.74491e-25
AC002398.2	0.0312277	0.257472	3.04352	3.65281e-11	3.07538e-10
LPA	0.144858	0.0466699	-1.63407	5.7614e-08	2.79405e-07
ICOS	0.354336	1.07471	1.60076	1.46331e-18	4.59158e-17
PTGIS	3.05438	9.74316	1.67351	3.21118e-13	3.79902e-12
PTPRD-AS1	0.048116	0.142189	1.56322	1.05472e-16	2.29162e-15
TRPM1	0.0063004	0.017906	1.50693	0.0118325	0.0196388
RBFOX3	0.0522246	0.372271	2.83355	2.12359e-06	7.64977e-06
AC147651.3	0.521385	1.91563	1.8774	7.70821e-30	6.28126e-27
KCNIP3	0.205012	0.595245	1.53778	5.22256e-19	1.80282e-17
MIR6784	2.35938	0.676312	-1.80265	2.74e-12	2.79096e-11
FER1L4	44.3994	14.3319	-1.63131	3.46645e-19	1.24454e-17
ADAMTS9-AS2	0.0218207	0.0653115	1.58164	1.34536e-08	7.35176e-08
NKG7	3.57053	17.845	2.32131	5.87532e-23	4.29329e-21
KRT33A	4.39563	0.412349	-3.41413	1.9429e-11	1.70406e-10
GCNT3	0.52383	1.52102	1.53787	7.63436e-05	0.000202301
GPR55	0.0574873	0.163351	1.50666	9.79475e-16	1.78087e-14
AC008609.1	0.172499	0.0487023	-1.82453	5.30033e-17	1.2224e-15
CENPUP2	0.0838016	0.0278601	-1.58877	4.34632e-06	1.47107e-05
LINC01510	0.0103205	0.0617453	2.58081	2.35534e-08	1.23201e-07
RARRES3	25.9	74.9502	1.53298	3.12682e-18	9.13948e-17
CYP2B7P	0.148109	0.631675	2.09252	1.16377e-09	7.66842e-09
CD3E	2.13983	7.98336	1.8995	6.08276e-21	3.01792e-19
KIR3DL2	0.0166871	0.0624587	1.90417	7.11109e-09	4.08861e-08
APOE	47.428	157.503	1.73157	1.28861e-17	3.32235e-16
FSIP2	0.341516	0.113694	-1.5868	1.95669e-12	2.03315e-11
AJ011932.1	0.0727595	0.410563	2.49639	1.6223e-22	1.07717e-20
TRBV3-1	0.163619	0.547346	1.74211	1.78927e-11	1.57807e-10
TBC1D10C	0.676987	2.73959	2.01676	5.93901e-21	2.95752e-19
CHI3L1	9.10577	50.4828	2.47094	7.49254e-17	1.68745e-15
IGKC	260.493	844.725	1.69724	1.69387e-10	1.27912e-09
LINC00968	0.0256785	0.0877664	1.77311	3.10948e-18	9.1285e-17
KIR3DL1	0.0148917	0.0493063	1.72727	4.21341e-06	1.43023e-05
ROR1-AS1	0.0138339	0.0483615	1.80566	1.50187e-14	2.22885e-13
CCL13	2.21837	10.4457	2.23533	5.16475e-18	1.43486e-16
POPDC2	0.887973	3.27414	1.88253	1.62107e-10	1.2276e-09
UBD	3.131	16.1029	2.36262	8.37922e-16	1.53283e-14
AC244502.1	0.0195404	0.0566644	1.53598	9.40442e-17	2.0729e-15
IGHV2-70D	1.45711	8.46499	2.5384	4.18912e-06	1.4236e-05
LINC00861	0.0779979	0.283354	1.8611	4.9216e-12	4.80911e-11
SECTM1	5.26398	18.5271	1.81541	3.78921e-26	5.72447e-24
IGKV2D-29	2.82482	14.5291	2.36272	1.16046e-07	5.32071e-07
SERPINA9	0.0354492	0.304844	3.10424	4.42747e-05	0.000123059
TNFRSF13B	0.0543191	0.358671	2.72313	6.57453e-11	5.32196e-10
PI16	0.277101	4.38893	3.98538	8.30794e-07	3.24486e-06
RASAL3	1.04534	3.37892	1.69259	9.40523e-24	8.3747e-22
HAND1	0.102245	0.485144	2.24638	6.18614e-11	5.0379e-10
MS4A4A	1.61193	6.94066	2.10628	3.70277e-27	7.84025e-25
SRGN	29.0985	101.051	1.79608	4.35693e-24	4.12543e-22
IL13RA2	1.0763	6.96603	2.69426	0.0011193	0.00232892
AC073862.5	0.0050547	0.0212107	2.0691	3.07601e-09	1.87397e-08
TMOD1	0.384431	1.43365	1.8989	2.20484e-15	3.75731e-14
AL117335.1	0.0698435	0.205242	1.55513	5.1421e-19	1.77733e-17
TRAC	4.13844	15.9184	1.94354	1.48834e-23	1.27869e-21
CD37	1.56207	7.47746	2.25909	8.63647e-27	1.50807e-24
KRTAP5-7	0.281962	0.0913217	-1.62647	1.5455e-13	1.93572e-12
AC018552.3	0.107855	0.0345717	-1.64142	7.242e-06	2.34774e-05
SNRPGP4	0.490125	0.165425	-1.56697	3.54973e-07	1.48439e-06
TFPI2	3.12696	21.2408	2.764	2.54832e-14	3.62193e-13
RBPMS2	1.73342	6.05966	1.80561	1.94031e-19	7.31792e-18
FCRL3	0.0858849	0.4584	2.41613	7.61979e-16	1.41118e-14
GATA6	0.787576	2.34158	1.57199	6.20811e-25	6.95593e-23
PIK3CD-AS1	0.0116757	0.0562588	2.26858	4.6945e-18	1.31226e-16
EFEMP1	6.54578	25.3803	1.95507	2.02812e-22	1.32054e-20
SPINK14	0.147699	0.0427415	-1.78895	1.40413e-09	9.10061e-09
TNC	6.03215	29.1675	2.27362	4.9206e-28	1.48674e-25
LINC02384	0.0870852	0.309942	1.8315	1.80638e-10	1.35686e-09
LINC01300	0.834192	0.170094	-2.29405	9.99499e-06	3.15946e-05
C5orf46	0.733021	2.08914	1.51098	5.75226e-11	4.72029e-10
CXCR5	0.0144098	0.0708197	2.2971	1.90066e-07	8.3621e-07
GEM	3.11653	9.55527	1.61636	3.49119e-17	8.30811e-16
MT2A	71.1456	339.517	2.25464	3.37925e-27	7.38793e-25
ARSI	1.29429	4.06431	1.65085	1.68704e-26	2.76624e-24
HLA-DQA2	6.826	23.143	1.76146	5.65512e-12	5.45843e-11
GZMB	2.81742	17.6503	2.64725	1.22812e-21	6.79537e-20
AC139792.1	0.0763088	0.026817	-1.5087	0.00151449	0.00308017
BRWD1P2	0.338501	0.102881	-1.71819	1.07851e-13	1.38767e-12
PLEKHA3P1	0.0443337	0.158225	1.8355	1.03872e-12	1.12811e-11
IGHV1OR15-9	0.327005	1.0942	1.74249	8.13096e-09	4.61773e-08
IGLJ2	0.240957	0.726163	1.59152	3.5505e-05	0.000100695
ARAP1-AS1	0.312381	0.0639835	-2.28754	2.57879e-05	7.5164e-05
PRELP	2.02003	5.97159	1.56374	2.55156e-10	1.86654e-09
AC009951.1	0.0252702	0.0781476	1.62877	8.292e-09	4.70026e-08
IGKV1D-43	0.202817	1.04832	2.36983	3.07758e-07	1.30002e-06
ATP1A2	0.156224	1.62805	3.38145	0.00519263	0.00934764
OSTN	0.00889363	0.09236	3.37642	4.04044e-06	1.37813e-05
IGF1	0.11254	0.393799	1.80702	1.1756e-16	2.53107e-15
LINC02285	0.0606756	0.237505	1.96877	1.81043e-23	1.51664e-21
AC060234.2	0.0137984	0.0402839	1.5457	3.05842e-06	1.07089e-05
CYP4F22	20.6105	7.14932	-1.5275	8.1396e-18	2.1736e-16
GOLGA5P1	0.0110601	0.0338976	1.61582	4.07417e-10	2.8816e-09
MYLK	1.97202	8.12097	2.04198	8.06445e-20	3.27585e-18
AC026310.2	0.0391073	0.207713	2.40908	3.38964e-15	5.59895e-14
IGHV3-23	42.3268	127.372	1.5894	3.33645e-09	2.02255e-08
TRPC6P	0.259722	0.0810352	-1.68035	1.28805e-13	1.63768e-12
PCP4	3.27689	18.4864	2.49607	9.43359e-08	4.40262e-07
PDE4B	0.61573	1.74598	1.50367	4.10285e-24	3.9124e-22
LNX1-AS1	0.0446045	0.00944689	-2.23928	0.000164266	0.000406559
MUC4	0.934754	4.71551	2.33476	0.000116005	0.000296024
GATA5	0.123577	0.887179	2.84382	1.50901e-11	1.34813e-10
WNT9B	0.0249081	0.0898773	1.85134	0.000113606	0.000290454
LGALS9B	0.0616433	0.189965	1.62372	1.93495e-08	1.02649e-07
CD180	0.272457	1.11422	2.03194	1.3329e-23	1.15996e-21
C4A	0.245443	1.49778	2.60937	4.13358e-20	1.76159e-18
HLA-DPB1	31.5412	103.219	1.71039	1.21806e-25	1.58236e-23
IGLV1-40	36.7521	111.293	1.59846	5.99338e-11	4.89697e-10
MMP9	13.6312	89.0355	2.70746	2.25087e-17	5.56837e-16
