# Supplementary material for: BIN1 inhibited tumor growth, metastasis and stemness by ALDH1/NOTCH pathway in bladder carcinoma
Source: Hereditas. 2025 Feb 27;162:29. doi: 10.1186/s41065-025-00384-w (PMC11866615; doi:10.1186/s41065-025-00384-w)
Supplement: Supplementary file 6 — Supplementary Material 6 [file 41065_2025_384_MOESM6_ESM.xlsx]

## Sheet: Sheet1
Table S6. GO enrichment analysis annotation information.
ONTOLOGY	ID	Description	GeneRatio	BgRatio	pvalue	p.adjust	qvalue	geneID	Count
BP	GO:0002768	immune response-regulating cell surface receptor signaling pathway	88/1113	329/18614	4.48687e-34	2.21068e-30	1.79144e-30	HHLA2/FCGR1A/BPIFB1/CD38/SLA2/UBASH3A/CR1/ZAP70/KLRC2/BTK/IGHG1/CMKLR1/TRBC1/ITK/LBP/CD3D/TNIP3/BTLA/CD8A/C5AR1/FPR2/PIK3AP1/BLK/IGHD/CLEC6A/MNDA/LILRB2/CD28/CD79A/NCKAP1L/IGHG3/LCK/IGLC7/LILRA2/MYO1G/FCGR3A/FPR3/KIR2DL1/IGHM/FCN1/CTLA4/SH2D1A/HLA-DRB1/FYB1/PTPRC/FCER1G/CLEC4D/IGHG4/LILRB4/CD3G/TRGC2/LTF/MS4A1/STAP1/CD14/SCIMP/LCP2/LILRB1/HCK/CD19/LILRA4/CR2/BMX/CD226/HLA-DQB1/FPR1/C3AR1/NFAM1/KL…	88
BP	GO:0002443	leukocyte mediated immunity	97/1113	401/18614	1.45968e-33	3.59592e-30	2.91398e-30	FCGR1A/IL21R/TBX21/HLA-DMB/SLA2/CR1/CTSG/CORO1A/KLRC2/CLEC4G/CD27/HLA-DRA/BTK/CR1L/IGHG1/ITGB2/CD70/AICDA/CCR6/CD8A/HLA-DOA/HAVCR2/CD1C/C1QC/GAPT/CRTAM/IL6/CSF2RB/HLA-DPA1/CD28/NCKAP1L/C1R/CD40LG/KIR2DL4/C1S/ITGAM/MYO1G/FCER2/HLA-DRB5/FCGR3A/SH2D1A/IL12RB1/C1QA/HLA-DRB1/WAS/SLAMF6/CD84/PTPRC/FCER1G/LAG3/TLR8/FUT7/NLRP3/SASH3/PTGDR/LILRB4/PTGDS/STAP1/SCIMP/HLA-DOB/SLAMF1/IL7R/LILRB1/CD19/SPON2/GZM…	97
BP	GO:0002253	activation of immune response	108/1113	495/18614	5.13249e-33	8.42927e-30	6.83072e-30	HHLA2/BPIFB1/CD38/SLA2/UBASH3A/CR1/ZAP70/KLRC2/BTK/CR1L/CD5L/IGHG1/CMKLR1/TRBC1/ITK/LBP/CD3D/TRIM15/TNIP3/CAV1/CD8A/C5AR1/HAVCR2/C1QC/FPR2/PIK3AP1/VSIG4/BLK/IGHD/CLEC6A/MNDA/CD28/CD79A/NCKAP1L/C1R/IGHG3/ZBP1/LCK/IGLC7/LILRA2/C1S/TLR10/MYO1G/TREML4/FPR3/COLEC12/IGHM/FCN1/CD300LF/CTLA4/SH2D1A/C1QA/HLA-DRB1/FYB1/PTPRC/FCER1G/PYHIN1/TLR8/NLRP3/IGHG4/LILRB4/CD3G/TRGC2/LTF/MS4A1/STAP1/CD14/SCIMP/BIRC3/…	108
BP	GO:0002764	immune response-regulating signaling pathway	100/1113	450/18614	2.68126e-31	3.30264e-28	2.67632e-28	HHLA2/FCGR1A/BPIFB1/CD38/SLA2/UBASH3A/CR1/ZAP70/KLRC2/BTK/IGHG1/CMKLR1/TRBC1/ITK/LBP/CD3D/TRIM15/TNIP3/BTLA/CAV1/CD8A/C5AR1/HAVCR2/FPR2/PIK3AP1/BLK/IGHD/CLEC6A/CD33/MNDA/LILRB2/CD28/CD79A/NCKAP1L/IGHG3/LCK/IGLC7/LILRA2/TLR10/MYO1G/TREML4/FCGR3A/FPR3/COLEC12/KIR2DL1/IGHM/FCN1/CD300LF/CTLA4/SH2D1A/HLA-DRB1/FYB1/PTPRC/FCER1G/CLEC4D/TLR8/NLRP3/IGHG4/LILRB4/CD3G/TRGC2/LTF/MS4A1/STAP1/CD14/SCIMP/BIRC3/…	100
BP	GO:0007159	leukocyte cell-cell adhesion	95/1113	415/18614	7.69828e-31	7.58589e-28	6.14728e-28	HHLA2/TBX21/HLA-DMB/CR1/ZAP70/CTSG/CORO1A/CLEC4G/CD27/HLA-DRA/SPTA1/EBI3/ITGB2/CD70/CAV1/HLA-DOA/SELPLG/HAVCR2/PDCD1LG2/VSIG4/NT5E/CD274/CRTAM/IL6/LILRB2/PLA2G5/ITGAL/HLA-DPA1/CD28/NCKAP1L/CHST4/CD40LG/LCK/GLI2/CXCL12/VCAM1/PLA2G2D/HLA-DRB5/TNFSF13B/RHOH/FERMT3/AIF1/CTLA4/SPN/CCL21/IL12RB1/HLA-DRB1/CD6/VNN1/RUNX3/PTPRC/LAG3/IGF2/FUT7/IL2RG/NLRP3/SASH3/SIRPA/CCL19/IFNG/LILRB4/CD4/ITGA5/HLA-DOB/SLA…	95
BP	GO:0050863	regulation of T cell activation	90/1113	377/18614	1.01768e-30	8.35681e-28	6.77201e-28	HHLA2/TBX21/HLA-DMB/CR1/ZAP70/CTSG/CORO1A/CLEC4G/CD27/HLA-DRA/SPTA1/EBI3/TNFRSF9/CD70/CAV1/HLA-DOA/HAVCR2/TNFSF8/PDCD1LG2/VSIG4/CD274/CRTAM/IL6/LILRB2/PLA2G5/HLA-DPA1/CD28/NCKAP1L/CD40LG/LCK/GLI2/VCAM1/ZNF683/PLA2G2D/HLA-DRB5/TNFSF13B/RHOH/AIF1/CTLA4/SPN/CCL21/IL12RB1/HLA-DRB1/CD6/VNN1/RUNX3/PTPRC/LAG3/IGF2/IL2RG/NLRP3/SASH3/SIRPA/CCL19/IFNG/LILRB4/CD4/HLA-DOB/SLAMF1/TNFRSF13C/CD86/IL7R/FGL2/LILR…	90
BP	GO:0002449	lymphocyte mediated immunity	79/1113	300/18614	3.64855e-30	2.56806e-27	2.08104e-27	FCGR1A/IL21R/TBX21/HLA-DMB/SLA2/CR1/CORO1A/KLRC2/CLEC4G/CD27/HLA-DRA/BTK/CR1L/IGHG1/CD70/AICDA/CCR6/CD8A/HLA-DOA/HAVCR2/CD1C/C1QC/GAPT/CRTAM/IL6/CSF2RB/HLA-DPA1/CD28/NCKAP1L/C1R/CD40LG/KIR2DL4/C1S/MYO1G/FCER2/HLA-DRB5/FCGR3A/SH2D1A/IL12RB1/C1QA/HLA-DRB1/WAS/SLAMF6/PTPRC/FCER1G/LAG3/TLR8/FUT7/NLRP3/SASH3/LILRB4/HLA-DOB/SLAMF1/IL7R/LILRB1/CD19/GZMM/CR2/CLC/CD226/HLA-DQB1/C7/SERPING1/IL18RAP/KLRD1/H…	79
BP	GO:0002377	immunoglobulin production	66/1113	212/18614	4.85999e-30	2.85004e-27	2.30955e-27	TBX21/HLA-DMB/IGKV1-8/CR1/IGKV1-9/IGLV2-18/IGLV3-21/HLA-DRA/BTK/IGLV5-48/IGLV3-12/IGKV1-39/AICDA/CCR6/HLA-DOA/TRAV14DV4/GAPT/IGKV3-7/IGLV3-19/IL6/IGKV3D-15/HLA-DPA1/IGKV1D-8/IGKV3-15/CD28/IGKV1D-42/CD40LG/HLA-DRB5/IGKV1D-39/IGLV4-3/HLA-DRB1/IGLV4-69/PTPRC/SASH3/IGKV4-1/VPREB3/IGLV9-49/IGKV3D-20/HLA-DOB/IGLV7-43/IGLV1-47/IGKV3-20/CD86/IGKV5-2/IGLV4-60/TRAV38-1/IGLV5-37/IGLV2-8/MZB1/IGLV3-27/IGLV10…	66
BP	GO:1903131	mononuclear cell differentiation	101/1113	474/18614	5.20607e-30	2.85004e-27	2.30955e-27	DOCK10/TBX21/CR1/ZAP70/CLEC4G/CD27/HLA-DRA/BTK/DOCK2/TNFRSF9/ITK/CD3D/GAS6/CTSK/AICDA/CCR6/CD8A/HLA-DOA/TNFSF8/IRF8/EOMES/IKZF1/ITM2A/IL31RA/CRTAM/IL6/GPR183/LILRB2/CD28/CD79A/NCKAP1L/TMEM176B/CD40LG/DHRS2/LCK/GLI2/GPR18/SLAMF8/VCAM1/ZNF683/IL11/PLA2G2D/TNFSF13B/RHOH/CTLA4/SPN/IL12RB1/HLA-DRB1/VNN1/SLAMF6/RUNX3/PTPRC/FCER1G/LAG3/CLEC4D/FUT7/IL2RG/NLRP3/SASH3/CCL19/IFNG/LILRB4/CD3G/CD4/CDH17/BATF2…	101
BP	GO:0002429	immune response-activating cell surface receptor signaling pathway	79/1113	302/18614	5.975e-30	2.94388e-27	2.3856e-27	HHLA2/BPIFB1/CD38/SLA2/UBASH3A/CR1/ZAP70/KLRC2/BTK/IGHG1/CMKLR1/TRBC1/ITK/LBP/CD3D/TNIP3/CD8A/C5AR1/FPR2/PIK3AP1/BLK/IGHD/CLEC6A/MNDA/CD28/CD79A/NCKAP1L/IGHG3/LCK/IGLC7/LILRA2/MYO1G/FPR3/IGHM/FCN1/CTLA4/SH2D1A/HLA-DRB1/FYB1/PTPRC/FCER1G/IGHG4/LILRB4/CD3G/TRGC2/LTF/MS4A1/STAP1/CD14/SCIMP/LCP2/HCK/CD19/CR2/BMX/CD226/HLA-DQB1/FPR1/C3AR1/NFAM1/KLRD1/CD22/PIK3CD/TRAT1/ACOD1/CD79B/NCR3/LY96/TYROBP/CD8B…	79
BP	GO:1903037	regulation of leukocyte cell-cell adhesion	89/1113	378/18614	6.62909e-30	2.96923e-27	2.40614e-27	HHLA2/TBX21/HLA-DMB/CR1/ZAP70/CTSG/CORO1A/CLEC4G/CD27/HLA-DRA/SPTA1/EBI3/ITGB2/CD70/CAV1/HLA-DOA/HAVCR2/PDCD1LG2/VSIG4/CD274/CRTAM/IL6/LILRB2/PLA2G5/HLA-DPA1/CD28/NCKAP1L/CHST4/CD40LG/LCK/GLI2/CXCL12/VCAM1/PLA2G2D/HLA-DRB5/TNFSF13B/RHOH/AIF1/CTLA4/SPN/CCL21/IL12RB1/HLA-DRB1/CD6/VNN1/RUNX3/PTPRC/LAG3/IGF2/FUT7/IL2RG/NLRP3/SASH3/SIRPA/CCL19/IFNG/LILRB4/CD4/HLA-DOB/SLAMF1/TNFRSF13C/CD86/IL7R/FGL2/LI…	89
BP	GO:0002460	adaptive immune response based on somatic recombination of immune receptors built from immunoglobulin superfamily domains	80/1113	311/18614	8.98736e-30	3.69006e-27	2.99027e-27	FCGR1A/IL21R/TBX21/HLA-DMB/SLA2/CR1/BACH2/CLEC4G/CD27/HLA-DRA/BTK/CR1L/EBI3/IGHG1/CD70/AICDA/CCR6/CD8A/HLA-DOA/HAVCR2/CD1C/C1QC/CXCL13/GAPT/CLEC6A/CD274/IL6/CSF2RB/HLA-DPA1/CD28/NCKAP1L/C1R/IL1RL1/CD40LG/C1S/MYO1G/FCER2/HLA-DRB5/TNFSF13B/FCGR3A/SPN/IL12RB1/C1QA/HLA-DRB1/WAS/SLAMF6/PTPRC/FCER1G/TLR8/FUT7/NLRP3/SASH3/CCL19/LILRB4/CD4/HLA-DOB/SLAMF1/LY9/IL7R/LILRB1/CD19/GZMM/CR2/CLC/CD226/HLA-DQB1/C…	80
BP	GO:0050867	positive regulation of cell activation	90/1113	394/18614	3.52917e-29	1.33756e-26	1.0839e-26	HHLA2/TBX21/CD38/HLA-DMB/CR1/ZAP70/CORO1A/KLRC2/CD27/HLA-DRA/BTK/SPTA1/FLNA/EBI3/ITGB2/LBP/CD70/GAS6/CAV1/HLA-DOA/HAVCR2/PDCD1LG2/CD274/DDR2/IL6/GPR183/LILRB2/HLA-DPA1/CD28/NCKAP1L/IL1RL1/CD40LG/LILRA5/LCK/GLI2/LILRA2/ITGAM/VCAM1/ACTA2/HLA-DRB5/TNFSF13B/RHOH/FCGR3A/AIF1/CCL21/IL12RB1/HLA-DRB1/CD6/VNN1/RUNX3/PTPRC/CLEC4D/IGF2/IL2RG/NLRP3/SASH3/SIRPA/CCL19/IFNG/LILRB4/CD4/STAP1/HLA-DOB/SLAMF1/TNFRS…	90
BP	GO:0002440	production of molecular mediator of immune response	81/1113	328/18614	8.26704e-29	2.90941e-26	2.35766e-26	TBX21/HLA-DMB/IGKV1-8/CR1/IGKV1-9/IGLV2-18/IGLV3-21/HLA-DRA/BTK/IGLV5-48/TGFB3/IGLV3-12/IGKV1-39/AICDA/CCR6/HLA-DOA/TRAV14DV4/GAPT/IGKV3-7/IGLV3-19/IL6/IGKV3D-15/HLA-DPA1/IGKV1D-8/IGKV3-15/CD28/IGKV1D-42/CD40LG/KIR2DL4/HLA-DRB5/IGKV1D-39/IGLV4-3/HLA-DRB1/IGLV4-69/TGFB2/PTPRC/NLRP3/SASH3/IGKV4-1/VPREB3/LILRB4/IGLV9-49/IGKV3D-20/SCIMP/HLA-DOB/SLAMF1/IGLV7-43/IGLV1-47/IGKV3-20/CD86/ACP5/IGKV5-2/IGLV…	81
BP	GO:0002683	negative regulation of immune system process	100/1113	487/18614	2.36273e-28	7.76078e-26	6.28901e-26	BPIFB1/TBX21/SLA2/UBASH3A/CR1/CTSG/CLEC4G/BTK/CR1L/TGFB3/HLA-DOA/HAVCR2/C1QC/PDCD1LG2/VSIG4/CD274/IL31RA/CD33/CRTAM/MNDA/LILRB2/PLA2G5/TNFRSF11B/PDCD1/NCKAP1L/TMEM176B/IL1RL1/KIR2DL4/GPR18/SLAMF8/LILRA2/CXCL12/SAMSN1/PLA2G2D/LILRB3/CD300LF/CTLA4/SH2D1A/SPN/CCL21/HLA-DRB1/RUNX3/CD84/TGFB2/PTPRC/LAG3/SLIT2/LILRB4/COL3A1/ADIPOQ/LTF/STAP1/HLA-DOB/CST7/SLAMF1/CD86/GPR68/FN1/ACP5/IL7R/FGL2/LILRB1/HCK/D…	100
BP	GO:0002757	immune response-activating signaling pathway	92/1113	423/18614	4.2524e-28	1.30947e-25	1.06114e-25	HHLA2/BPIFB1/CD38/SLA2/UBASH3A/CR1/ZAP70/KLRC2/BTK/IGHG1/CMKLR1/TRBC1/ITK/LBP/CD3D/TRIM15/TNIP3/CAV1/CD8A/C5AR1/HAVCR2/FPR2/PIK3AP1/BLK/IGHD/CLEC6A/MNDA/CD28/CD79A/NCKAP1L/IGHG3/LCK/IGLC7/LILRA2/TLR10/MYO1G/TREML4/FPR3/COLEC12/IGHM/FCN1/CD300LF/CTLA4/SH2D1A/HLA-DRB1/FYB1/PTPRC/FCER1G/TLR8/NLRP3/IGHG4/LILRB4/CD3G/TRGC2/LTF/MS4A1/STAP1/CD14/SCIMP/BIRC3/LCP2/HCK/CD19/LILRA4/CR2/BMX/CD226/HLA-DQB1/FP…	92
BP	GO:0032944	regulation of mononuclear cell proliferation	67/1113	243/18614	5.2991e-27	1.5358e-24	1.24455e-24	HHLA2/CD38/HLA-DMB/CR1/ZAP70/CORO1A/CLEC4G/BTK/SPTA1/EBI3/TNFRSF9/CD70/HAVCR2/TNFSF8/PDCD1LG2/VSIG4/CD274/CRTAM/IL6/GPR183/MNDA/LILRB2/PLA2G5/HLA-DPA1/CD28/NCKAP1L/CD40LG/VCAM1/PLA2G2D/TNFSF13B/FCGR3A/AIF1/CTLA4/SPN/IL12RB1/HLA-DRB1/CD6/PTPRC/IGF2/SASH3/CCL19/LILRB4/SLAMF1/TNFRSF13C/CD86/LILRB1/CLC/MZB1/CD209/CSF1/CD22/IDO1/SHH/SFTPD/TYROBP/CD80/TSPAN32/CD300A/LST1/IL2RA/CD3E/TNFRSF13B/RASAL3/FCR…	67
BP	GO:0022407	regulation of cell-cell adhesion	98/1113	491/18614	8.65536e-27	2.36917e-24	1.91987e-24	HHLA2/TBX21/HLA-DMB/CR1/ZAP70/CTSG/CORO1A/CLEC4G/CD27/HLA-DRA/SPTA1/EBI3/ITGB2/CD70/CAV1/HLA-DOA/HAVCR2/CXCL13/PDCD1LG2/VSIG4/CD274/CRTAM/IL6/PDPN/LILRB2/PLA2G5/HLA-DPA1/CD28/NCKAP1L/CHST4/CD40LG/LCK/GLI2/CXCL12/VCAM1/PLA2G2D/HLA-DRB5/TNFSF13B/RHOH/FERMT3/ADAM19/AIF1/CTLA4/SPN/CCL21/TENM3/IL12RB1/HLA-DRB1/CD6/VNN1/RUNX3/PTPRC/LAG3/IGF2/FUT7/IL2RG/NLRP3/SASH3/SIRPA/CCL19/IFNG/LILRB4/CD4/ADIPOQ/HLA…	98
BP	GO:0050670	regulation of lymphocyte proliferation	66/1113	239/18614	1.17016e-26	3.03442e-24	2.45896e-24	HHLA2/CD38/HLA-DMB/CR1/ZAP70/CORO1A/CLEC4G/BTK/SPTA1/EBI3/TNFRSF9/CD70/HAVCR2/TNFSF8/PDCD1LG2/VSIG4/CD274/CRTAM/IL6/GPR183/MNDA/LILRB2/PLA2G5/HLA-DPA1/CD28/NCKAP1L/CD40LG/VCAM1/PLA2G2D/TNFSF13B/FCGR3A/AIF1/CTLA4/SPN/IL12RB1/HLA-DRB1/CD6/PTPRC/IGF2/SASH3/CCL19/LILRB4/SLAMF1/TNFRSF13C/CD86/LILRB1/CLC/MZB1/CD209/CD22/IDO1/SHH/SFTPD/TYROBP/CD80/TSPAN32/CD300A/LST1/IL2RA/CD3E/TNFRSF13B/RASAL3/FCRL3/IG…	66
BP	GO:0070663	regulation of leukocyte proliferation	70/1113	268/18614	1.32167e-26	3.25592e-24	2.63846e-24	HHLA2/CD38/HLA-DMB/CR1/ZAP70/CORO1A/CLEC4G/BTK/SPTA1/EBI3/TNFRSF9/CD70/HAVCR2/TNFSF8/PDCD1LG2/VSIG4/CD274/CRTAM/IL6/GPR183/MNDA/LILRB2/CSF2RB/PLA2G5/HLA-DPA1/CD28/NCKAP1L/CD40LG/VCAM1/PLA2G2D/TNFSF13B/FCGR3A/AIF1/CTLA4/SPN/IL12RB1/HLA-DRB1/CD6/PTPRC/IGF2/SASH3/CCL19/LILRB4/SLAMF1/TNFRSF13C/CD86/LILRB1/CSF1R/CLC/MZB1/CD209/CSF1/CD22/IDO1/SHH/SFTPD/TYROBP/CD80/CSF2RA/TSPAN32/CD300A/LST1/IL2RA/CD3E/…	70
BP	GO:0032943	mononuclear cell proliferation	76/1113	313/18614	1.40306e-26	3.29184e-24	2.66757e-24	HHLA2/CD38/HLA-DMB/CR1/ZAP70/CORO1A/CLEC4G/BTK/SPTA1/DOCK2/EBI3/TNFRSF9/CD70/HAVCR2/GAPT/TNFSF8/PDCD1LG2/VSIG4/CD274/CRTAM/IL6/GPR183/MNDA/LILRB2/PLA2G5/HLA-DPA1/CD28/CD79A/NCKAP1L/CD40LG/VCAM1/PLA2G2D/TNFSF13B/FCGR3A/AIF1/CTLA4/SPN/IL12RB1/HLA-DRB1/CD6/PTPRC/IGF2/SASH3/CCL19/LILRB4/MS4A1/SLAMF1/TNFRSF13C/CD86/IL7R/LILRB1/CD19/CR2/CLC/MZB1/CD209/CSF1/CD22/IDO1/FLT3/SHH/SFTPD/TYROBP/CD80/TSPAN32/C…	76
BP	GO:0046651	lymphocyte proliferation	75/1113	306/18614	1.60864e-26	3.60262e-24	2.91941e-24	HHLA2/CD38/HLA-DMB/CR1/ZAP70/CORO1A/CLEC4G/BTK/SPTA1/DOCK2/EBI3/TNFRSF9/CD70/HAVCR2/GAPT/TNFSF8/PDCD1LG2/VSIG4/CD274/CRTAM/IL6/GPR183/MNDA/LILRB2/PLA2G5/HLA-DPA1/CD28/CD79A/NCKAP1L/CD40LG/VCAM1/PLA2G2D/TNFSF13B/FCGR3A/AIF1/CTLA4/SPN/IL12RB1/HLA-DRB1/CD6/PTPRC/IGF2/SASH3/CCL19/LILRB4/MS4A1/SLAMF1/TNFRSF13C/CD86/IL7R/LILRB1/CD19/CR2/CLC/MZB1/CD209/CD22/IDO1/FLT3/SHH/SFTPD/TYROBP/CD80/TSPAN32/CD300A…	75
BP	GO:0002696	positive regulation of leukocyte activation	84/1113	377/18614	1.72619e-26	3.69781e-24	2.99655e-24	HHLA2/TBX21/CD38/HLA-DMB/CR1/ZAP70/CORO1A/KLRC2/CD27/HLA-DRA/BTK/SPTA1/EBI3/ITGB2/LBP/CD70/GAS6/CAV1/HLA-DOA/HAVCR2/PDCD1LG2/CD274/IL6/GPR183/LILRB2/HLA-DPA1/CD28/NCKAP1L/IL1RL1/CD40LG/LCK/GLI2/ITGAM/VCAM1/HLA-DRB5/TNFSF13B/RHOH/FCGR3A/AIF1/CCL21/IL12RB1/HLA-DRB1/CD6/VNN1/RUNX3/PTPRC/CLEC4D/IGF2/IL2RG/NLRP3/SASH3/SIRPA/CCL19/IFNG/LILRB4/CD4/STAP1/HLA-DOB/SLAMF1/TNFRSF13C/CD86/IL7R/LILRB1/CD226/AX…	84
BP	GO:0030098	lymphocyte differentiation	89/1113	422/18614	3.4714e-26	7.12649e-24	5.775e-24	DOCK10/TBX21/CR1/ZAP70/CLEC4G/CD27/HLA-DRA/BTK/DOCK2/TNFRSF9/ITK/CD3D/GAS6/AICDA/CCR6/CD8A/HLA-DOA/TNFSF8/IRF8/EOMES/IKZF1/ITM2A/CRTAM/IL6/GPR183/LILRB2/CD28/CD79A/NCKAP1L/CD40LG/LCK/GLI2/GPR18/SLAMF8/VCAM1/ZNF683/IL11/PLA2G2D/TNFSF13B/RHOH/CTLA4/SPN/IL12RB1/HLA-DRB1/VNN1/SLAMF6/RUNX3/PTPRC/FCER1G/LAG3/CLEC4D/FUT7/IL2RG/NLRP3/SASH3/CCL19/IFNG/LILRB4/CD3G/CD4/CDH17/MS4A1/SLAMF1/NTRK1/LY9/CD86/IL7R…	89
BP	GO:0070661	leukocyte proliferation	79/1113	348/18614	1.57887e-25	3.11163e-23	2.52153e-23	HHLA2/CD38/HLA-DMB/CR1/ZAP70/CORO1A/CLEC4G/BTK/SPTA1/DOCK2/EBI3/TNFRSF9/CD70/HAVCR2/GAPT/TNFSF8/PDCD1LG2/VSIG4/CD274/CRTAM/IL6/GPR183/MNDA/LILRB2/CSF2RB/PLA2G5/HLA-DPA1/CD28/CD79A/NCKAP1L/CD40LG/VCAM1/PLA2G2D/TNFSF13B/FCGR3A/AIF1/CTLA4/SPN/IL12RB1/HLA-DRB1/CD6/PTPRC/IGF2/SASH3/CCL19/LILRB4/MS4A1/SLAMF1/TNFRSF13C/CD86/IL7R/LILRB1/CD19/CSF1R/CR2/CLC/MZB1/CD209/CSF1/CD22/IDO1/FLT3/SHH/SFTPD/TYROBP/C…	79
BP	GO:0050900	leukocyte migration	84/1113	393/18614	3.52949e-25	6.68838e-23	5.41998e-23	TBX21/DPEP1/ZAP70/CTSG/CORO1A/IL16/CXCR1/PF4V1/CXCL10/CCL4/CMKLR1/ITGB2/LBP/GAS6/CXCL5/VEGFC/CCR6/SELPLG/C5AR1/ROR2/CXCL13/FPR2/CCL24/SAA1/CRTAM/IL6/GPR183/RARRES2/CCL8/ITGAL/CCL7/ITGB3/NCKAP1L/CHST4/JAML/LYVE1/CCR5/LCK/GPR18/SLAMF8/CXCL12/VCAM1/CXCL11/MYO1G/CALCA/CXCL9/AIF1/ITGA7/SPN/CCL21/TGFB2/FCER1G/FUT7/SLIT2/SIRPA/CCL19/STAP1/CCL18/SLAMF1/CCL23/PPBP/CXCR3/HCK/ELANE/CSF1R/C3AR1/CSF1/CCL25/P2…	84
BP	GO:0051251	positive regulation of lymphocyte activation	75/1113	327/18614	1.39996e-24	2.48294e-22	2.01207e-22	HHLA2/TBX21/CD38/HLA-DMB/CR1/ZAP70/CORO1A/KLRC2/CD27/HLA-DRA/BTK/SPTA1/EBI3/CD70/GAS6/CAV1/HLA-DOA/HAVCR2/PDCD1LG2/CD274/IL6/GPR183/LILRB2/HLA-DPA1/CD28/NCKAP1L/CD40LG/LCK/GLI2/VCAM1/HLA-DRB5/TNFSF13B/RHOH/FCGR3A/AIF1/CCL21/IL12RB1/HLA-DRB1/CD6/VNN1/RUNX3/PTPRC/IGF2/IL2RG/NLRP3/SASH3/SIRPA/CCL19/IFNG/LILRB4/CD4/HLA-DOB/SLAMF1/TNFRSF13C/CD86/IL7R/LILRB1/AXL/HLA-DQB1/CD209/HLA-DQA1/SHH/CCL2/TYROBP/…	75
BP	GO:1903039	positive regulation of leukocyte cell-cell adhesion	68/1113	273/18614	1.41105e-24	2.48294e-22	2.01207e-22	HHLA2/HLA-DMB/CR1/ZAP70/CORO1A/CD27/HLA-DRA/SPTA1/EBI3/ITGB2/CD70/CAV1/HLA-DOA/HAVCR2/PDCD1LG2/CD274/IL6/LILRB2/HLA-DPA1/CD28/NCKAP1L/CHST4/CD40LG/LCK/GLI2/VCAM1/HLA-DRB5/TNFSF13B/RHOH/AIF1/CCL21/IL12RB1/HLA-DRB1/CD6/VNN1/RUNX3/PTPRC/IGF2/FUT7/IL2RG/NLRP3/SASH3/SIRPA/CCL19/IFNG/LILRB4/CD4/HLA-DOB/SLAMF1/TNFRSF13C/CD86/IL7R/LILRB1/ELANE/HLA-DQB1/CD209/HLA-DQA1/SHH/CCL2/CD80/CD5/IL2RA/ICOS/CD3E/RAS…	68
BP	GO:0045785	positive regulation of cell adhesion	93/1113	482/18614	2.4619e-24	4.18268e-22	3.38946e-22	HHLA2/HLA-DMB/CR1/ZAP70/CTSG/CORO1A/CD27/HLA-DRA/SPTA1/FLNA/EBI3/ITGB2/CD70/CAV1/HLA-DOA/FOXC2/HAVCR2/CXCL13/PDCD1LG2/SAA1/CD274/IL6/PDPN/LILRB2/HLA-DPA1/ITGB3/CD28/NCKAP1L/CHST4/CD40LG/OLFM4/LCK/GLI2/VIT/CXCL12/VCAM1/TGM2/HLA-DRB5/TNFSF13B/ABI3BP/RHOH/ADAM19/AIF1/CCL21/IL12RB1/HLA-DRB1/CD6/VNN1/RUNX3/IBSP/TGFB2/PTPRC/IGF2/FUT7/IL2RG/NLRP3/SASH3/SFRP2/CCDC80/SIRPA/CCL19/IFNG/LILRB4/CD4/ITGA5/HLA-…	93
BP	GO:0050870	positive regulation of T cell activation	64/1113	249/18614	5.30642e-24	8.71492e-22	7.0622e-22	HHLA2/HLA-DMB/CR1/ZAP70/CORO1A/CD27/HLA-DRA/SPTA1/EBI3/CD70/CAV1/HLA-DOA/HAVCR2/PDCD1LG2/CD274/IL6/LILRB2/HLA-DPA1/CD28/NCKAP1L/CD40LG/LCK/GLI2/VCAM1/HLA-DRB5/TNFSF13B/RHOH/AIF1/CCL21/IL12RB1/HLA-DRB1/CD6/VNN1/RUNX3/PTPRC/IGF2/IL2RG/NLRP3/SASH3/SIRPA/CCL19/IFNG/LILRB4/CD4/HLA-DOB/SLAMF1/TNFRSF13C/CD86/IL7R/LILRB1/HLA-DQB1/CD209/HLA-DQA1/SHH/CCL2/CD80/CD5/IL2RA/ICOS/CD3E/RASAL3/HLA-DQA2/IGF1/HLA-D…	64
BP	GO:0022409	positive regulation of cell-cell adhesion	73/1113	321/18614	1.02823e-23	1.63422e-21	1.3243e-21	HHLA2/HLA-DMB/CR1/ZAP70/CTSG/CORO1A/CD27/HLA-DRA/SPTA1/EBI3/ITGB2/CD70/CAV1/HLA-DOA/HAVCR2/CXCL13/PDCD1LG2/CD274/IL6/PDPN/LILRB2/HLA-DPA1/CD28/NCKAP1L/CHST4/CD40LG/LCK/GLI2/VCAM1/HLA-DRB5/TNFSF13B/RHOH/ADAM19/AIF1/CCL21/IL12RB1/HLA-DRB1/CD6/VNN1/RUNX3/PTPRC/IGF2/FUT7/IL2RG/NLRP3/SASH3/SIRPA/CCL19/IFNG/LILRB4/CD4/HLA-DOB/SLAMF1/TNFRSF13C/CD86/IL7R/LILRB1/ELANE/HLA-DQB1/CD209/HLA-DQA1/EMILIN1/SHH/C…	73
BP	GO:0042129	regulation of T cell proliferation	54/1113	183/18614	1.55549e-23	2.39497e-21	1.94078e-21	HHLA2/HLA-DMB/CR1/ZAP70/CORO1A/CLEC4G/SPTA1/EBI3/TNFRSF9/CD70/HAVCR2/TNFSF8/PDCD1LG2/VSIG4/CD274/CRTAM/IL6/LILRB2/PLA2G5/HLA-DPA1/CD28/NCKAP1L/CD40LG/VCAM1/PLA2G2D/TNFSF13B/AIF1/CTLA4/SPN/IL12RB1/HLA-DRB1/CD6/PTPRC/IGF2/SASH3/CCL19/LILRB4/SLAMF1/TNFRSF13C/CD86/LILRB1/CLC/CD209/IDO1/SHH/SFTPD/CD80/TSPAN32/IL2RA/CD3E/RASAL3/IGF1/LGALS9B/HLA-DPB1	54
BP	GO:0019724	B cell mediated immunity	47/1113	148/18614	3.79943e-22	5.67267e-20	4.59689e-20	FCGR1A/IL21R/TBX21/HLA-DMB/SLA2/CR1/CD27/HLA-DRA/BTK/CR1L/IGHG1/CD70/AICDA/CCR6/HLA-DOA/C1QC/GAPT/CSF2RB/HLA-DPA1/CD28/C1R/CD40LG/C1S/FCER2/HLA-DRB5/FCGR3A/C1QA/HLA-DRB1/PTPRC/FCER1G/TLR8/HLA-DOB/CD19/CR2/CD226/HLA-DQB1/C7/SERPING1/HLA-DQA1/C1QB/C4B/LTA/C4BPA/IL13RA2/HLA-DQA2/C4A/HLA-DPB1	47
BP	GO:0030595	leukocyte chemotaxis	60/1113	241/18614	8.27819e-22	1.19961e-19	9.72111e-20	DPEP1/CTSG/CORO1A/IL16/CXCR1/PF4V1/CXCL10/CCL4/CMKLR1/ITGB2/LBP/GAS6/CXCL5/VEGFC/CCR6/C5AR1/CXCL13/FPR2/CCL24/SAA1/IL6/GPR183/RARRES2/CCL8/CCL7/NCKAP1L/JAML/CCR5/GPR18/SLAMF8/CXCL12/CXCL11/CALCA/CXCL9/AIF1/CCL21/TGFB2/FCER1G/SLIT2/CCL19/STAP1/CCL18/SLAMF1/CCL23/PPBP/CSF1R/C3AR1/CSF1/CCL25/THBS4/PIK3CD/CCL3/TNFAIP6/SFTPD/CCL2/SPI1/CNR2/CCL13/CXCR5/PDE4B	60
BP	GO:0042098	T cell proliferation	55/1113	213/18614	6.75739e-21	9.51248e-19	7.70851e-19	HHLA2/HLA-DMB/CR1/ZAP70/CORO1A/CLEC4G/SPTA1/DOCK2/EBI3/TNFRSF9/CD70/HAVCR2/TNFSF8/PDCD1LG2/VSIG4/CD274/CRTAM/IL6/LILRB2/PLA2G5/HLA-DPA1/CD28/NCKAP1L/CD40LG/VCAM1/PLA2G2D/TNFSF13B/AIF1/CTLA4/SPN/IL12RB1/HLA-DRB1/CD6/PTPRC/IGF2/SASH3/CCL19/LILRB4/SLAMF1/TNFRSF13C/CD86/LILRB1/CLC/CD209/IDO1/SHH/SFTPD/CD80/TSPAN32/IL2RA/CD3E/RASAL3/IGF1/LGALS9B/HLA-DPB1	55
BP	GO:0016064	immunoglobulin mediated immune response	45/1113	145/18614	8.33945e-21	1.14135e-18	9.24899e-19	FCGR1A/IL21R/TBX21/HLA-DMB/CR1/CD27/HLA-DRA/BTK/CR1L/IGHG1/AICDA/CCR6/HLA-DOA/C1QC/GAPT/CSF2RB/HLA-DPA1/CD28/C1R/CD40LG/C1S/FCER2/HLA-DRB5/FCGR3A/C1QA/HLA-DRB1/PTPRC/FCER1G/TLR8/HLA-DOB/CD19/CR2/CD226/HLA-DQB1/C7/SERPING1/HLA-DQA1/C1QB/C4B/LTA/C4BPA/IL13RA2/HLA-DQA2/C4A/HLA-DPB1	45
BP	GO:0002695	negative regulation of leukocyte activation	53/1113	202/18614	1.58868e-20	2.11551e-18	1.71432e-18	TBX21/CR1/CTSG/CLEC4G/BTK/HAVCR2/PDCD1LG2/VSIG4/CD274/IL31RA/CD33/CRTAM/MNDA/LILRB2/PLA2G5/NCKAP1L/SAMSN1/PLA2G2D/CD300LF/CTLA4/SPN/HLA-DRB1/RUNX3/CD84/PTPRC/LAG3/LILRB4/CST7/CD86/FN1/FGL2/LILRB1/DTX1/AXL/SFRP1/IDO1/BPI/TIGIT/SHH/SFTPD/TYROBP/CD80/SPI1/TSPAN32/CD300A/LST1/CNR2/TNFAIP8L2/IL2RA/TBC1D10C/TNFRSF13B/IL13RA2/LGALS9B	53
BP	GO:0050866	negative regulation of cell activation	56/1113	225/18614	1.98265e-20	2.57066e-18	2.08315e-18	TBX21/CR1/CTSG/CLEC4G/BTK/HAVCR2/PDCD1LG2/VSIG4/CD274/IL31RA/CD33/CRTAM/MNDA/LILRB2/PLA2G5/NCKAP1L/SAMSN1/PLA2G2D/CD300LF/CTLA4/SPN/HLA-DRB1/RUNX3/CD84/PTPRC/LAG3/LILRB4/CST7/CD86/FN1/FGL2/LILRB1/SERPINE2/DTX1/AXL/SFRP1/EMILIN1/IDO1/BPI/TIGIT/SHH/SFTPD/TYROBP/CD80/SPI1/TSPAN32/CD300A/LST1/CNR2/TNFAIP8L2/IL2RA/APOE/TBC1D10C/TNFRSF13B/IL13RA2/LGALS9B	56
BP	GO:0060326	cell chemotaxis	67/1113	312/18614	2.07939e-20	2.62697e-18	2.12878e-18	DPEP1/CTSG/CORO1A/MIR149/IL16/CXCR1/PF4V1/CXCL10/CCL4/CMKLR1/ITGB2/LBP/GAS6/CXCL5/VEGFC/CCR6/C5AR1/CXCL13/FPR2/CCL24/SAA1/IL6/GPR183/RARRES2/CCL8/CCL7/NCKAP1L/JAML/CCR5/GPR18/SLAMF8/CXCL12/VCAM1/CXCL11/CALCA/SMOC2/AGTR1/FGF16/CXCL9/AIF1/CCL21/BIN2/TGFB2/FCER1G/SLIT2/CCL19/STAP1/CCL18/SLAMF1/CCL23/PPBP/FGF2/CSF1R/C3AR1/CSF1/CCL25/THBS4/PIK3CD/CCL3/TNFAIP6/SFTPD/CCL2/SPI1/CNR2/CCL13/CXCR5/PDE4B	67
BP	GO:0046631	alpha-beta T cell activation	49/1113	175/18614	2.19314e-20	2.65945e-18	2.15511e-18	TBX21/ZAP70/CLEC4G/HLA-DRA/DOCK2/EBI3/TRBC1/CLEC4A/ITK/CD3D/WDFY4/TNFSF8/EOMES/CD274/CRTAM/IL6/GPR183/CD28/NCKAP1L/GPR18/ZNF683/PLA2G2D/SPN/IL12RB1/HLA-DRB1/SLAMF6/RUNX3/PTPRC/FUT7/IL2RG/NLRP3/SASH3/CCL19/IFNG/LILRB4/CD3G/LY9/CD86/LILRB1/SHH/IRF4/CD80/CD300A/IL2RA/NKG7/CD3E/RASAL3/TRAC/LGALS9B	49
BP	GO:0001819	positive regulation of cytokine production	87/1113	489/18614	2.21306e-20	2.65945e-18	2.15511e-18	LTB/HHLA2/TBX21/HMHB1/MIR149/IL16/BTK/SPHK1/EBI3/ITK/LBP/TRIM15/CLEC9A/IL12RB2/F3/PAEP/C5AR1/HAVCR2/IRF8/IGHD/SAA1/CLEC6A/CD274/CRTAM/IL6/MNDA/LILRB2/HLA-DPA1/CD28/IL1RL1/CD40LG/KIR2DL4/LILRA5/LILRA2/FCGR3A/FCN1/AIF1/SPN/IL12RB1/CD6/SLAMF6/CD84/PTPRC/FCER1G/PYHIN1/TLR8/NLRP3/SASH3/CCL19/IFNG/CD4/ADIPOQ/CD14/SCIMP/SLAMF1/LY9/CD86/LILRB1/ORM2/SPON2/ELANE/POU2AF1/CSF1R/CD226/CHIA/C3AR1/NFAM1/PIK3CD/…	87
BP	GO:0002366	leukocyte activation involved in immune response	64/1113	296/18614	1.04007e-19	1.2201e-17	9.88714e-18	DOCK10/TBX21/HLA-DMB/CR1/CORO1A/KLRC2/HLA-DRA/BTK/DOCK2/ITGB2/LBP/AICDA/CCR6/HAVCR2/CD1C/GAPT/IRF8/EOMES/ITM2A/IL6/GPR183/ITGAL/CD28/NCKAP1L/CD40LG/LILRA2/ITGAM/ZNF683/FCGR3A/SPN/IL12RB1/HLA-DRB1/SLAMF6/CD84/PTPRC/FCER1G/CLEC4D/NLRP3/CCL19/PTGDR/IFNG/PTGDS/CDH17/SLAMF1/LY9/CD86/FGL2/LILRB1/CD19/POU2AF1/PIK3CD/RAB44/ICAM1/CLEC4E/IRF4/CCL3/TYROBP/CD80/SPI1/LAT2/CD300A/NKG7/IL13RA2/CD180	64
BP	GO:0097529	myeloid leukocyte migration	57/1113	241/18614	1.24655e-19	1.42831e-17	1.15744e-17	DPEP1/CTSG/CXCR1/PF4V1/CXCL10/CCL4/CMKLR1/ITGB2/LBP/CXCL5/VEGFC/C5AR1/ROR2/CXCL13/FPR2/CCL24/SAA1/IL6/RARRES2/CCL8/CCL7/NCKAP1L/JAML/SLAMF8/CXCL12/CXCL11/CALCA/CXCL9/AIF1/CCL21/TGFB2/FCER1G/FUT7/SLIT2/SIRPA/CCL19/STAP1/CCL18/SLAMF1/CCL23/PPBP/CSF1R/C3AR1/CSF1/CCL25/P2RY12/THBS4/PIK3CD/EMILIN1/CCL3/TNFAIP6/SFTPD/CCL2/SPI1/CD300A/CCL13/PDE4B	57
BP	GO:0002697	regulation of immune effector process	74/1113	384/18614	1.58474e-19	1.77454e-17	1.43802e-17	FCGR1A/TBX21/HLA-DMB/CR1/KLRC2/CLEC4G/HLA-DRA/BTK/CR1L/CD5L/TGFB3/ITGB2/LBP/HAVCR2/CD1C/VSIG4/CRTAM/IL6/PLA2G5/CD28/NCKAP1L/CD40LG/KIR2DL4/SLAMF8/ITGAM/ZNF683/FCER2/FCN1/IL12RB1/HLA-DRB1/WAS/SLAMF6/CD84/TGFB2/PTPRC/LAG3/FUT7/NLRP3/SASH3/CCL19/IFNG/LILRB4/STAP1/SCIMP/SLAMF1/CD86/ACP5/IL7R/FGL2/LILRB1/SPON2/NCF1/CR2/CLC/CD226/MZB1/AXL/SERPING1/IL18RAP/KLRD1/CD22/ICAM1/NCR3/IRF4/LTA/TYROBP/CD80/SPI1…	74
BP	GO:0002263	cell activation involved in immune response	64/1113	300/18614	2.16721e-19	2.37285e-17	1.92286e-17	DOCK10/TBX21/HLA-DMB/CR1/CORO1A/KLRC2/HLA-DRA/BTK/DOCK2/ITGB2/LBP/AICDA/CCR6/HAVCR2/CD1C/GAPT/IRF8/EOMES/ITM2A/IL6/GPR183/ITGAL/CD28/NCKAP1L/CD40LG/LILRA2/ITGAM/ZNF683/FCGR3A/SPN/IL12RB1/HLA-DRB1/SLAMF6/CD84/PTPRC/FCER1G/CLEC4D/NLRP3/CCL19/PTGDR/IFNG/PTGDS/CDH17/SLAMF1/LY9/CD86/FGL2/LILRB1/CD19/POU2AF1/PIK3CD/RAB44/ICAM1/CLEC4E/IRF4/CCL3/TYROBP/CD80/SPI1/LAT2/CD300A/NKG7/IL13RA2/CD180	64
BP	GO:0050851	antigen receptor-mediated signaling pathway	51/1113	201/18614	4.13657e-19	4.43062e-17	3.59039e-17	HHLA2/CD38/SLA2/UBASH3A/ZAP70/BTK/IGHG1/TRBC1/ITK/CD3D/CD8A/BLK/IGHD/MNDA/CD28/CD79A/NCKAP1L/IGHG3/LCK/IGLC7/IGHM/CTLA4/SH2D1A/HLA-DRB1/FYB1/PTPRC/IGHG4/LILRB4/CD3G/TRGC2/MS4A1/STAP1/LCP2/CD19/BMX/CD226/HLA-DQB1/NFAM1/CD22/PIK3CD/TRAT1/CD79B/CD8B/LAT2/CD300A/CD3E/IGKC/TRAC/FCRL3/PDE4B/HLA-DPB1	51
BP	GO:0002237	response to molecule of bacterial origin	71/1113	366/18614	6.03852e-19	6.33017e-17	5.1297e-17	CTSG/FMO1/PF4V1/BTK/CXCL10/LBP/TNIP3/AICDA/CXCL5/IL12RB2/HMGCS2/C5AR1/HAVCR2/CXCL13/IRF8/PDCD1LG2/NUGGC/CD274/IL6/LILRB2/CSF2RB/CCR5/LILRA2/VCAM1/CXCL11/TLR10/VIM/PENK/THPO/CSF3/CXCL9/CD6/MRC1/MAOB/NLRP3/SIRPA/LTF/STAP1/CD14/SCIMP/PPBP/CD86/ACP5/LY86/IL10RA/LILRB1/HCK/SPON2/ELANE/PCSK1/TIFAB/AXL/SSC5D/CSF1/ANKRD1/ACOD1/FASLG/IDO1/BPI/UGT1A1/LY96/C4B/CCL3/LTA/CCL2/CD80/SPI1/PTGFR/CNR2/PDE4B/CD180	71
BP	GO:0006909	phagocytosis	55/1113	236/18614	1.13342e-18	1.1634e-16	9.42774e-17	FCGR1A/CORO1A/BTK/XKR7/SPHK1/DOCK2/ITGB2/LBP/GAS6/FPR2/NCF2/IRF8/SRPX/PLA2G5/ITGAL/ITGB3/NCKAP1L/ITGAM/PRKCG/MYO1G/TGM2/COLEC12/FCN1/CD300LF/AIF1/BIN2/PTPRC/FCER1G/IL2RG/ICAM3/SIRPA/CEACAM4/IFNG/ADIPOQ/STAP1/CD14/SLAMF1/HCK/PTX3/SPON2/ELANE/AXL/XKR4/C4B/SFTPD/CCL2/TYROBP/PLD4/MARCO/C4BPA/PLPP4/CD300A/CFP/APOA2/C4A	55
BP	GO:0042102	positive regulation of T cell proliferation	36/1113	105/18614	1.64381e-18	1.65287e-16	1.33941e-16	HHLA2/HLA-DMB/ZAP70/CORO1A/SPTA1/EBI3/CD70/HAVCR2/PDCD1LG2/CD274/IL6/LILRB2/HLA-DPA1/CD28/NCKAP1L/CD40LG/VCAM1/TNFSF13B/AIF1/IL12RB1/CD6/PTPRC/IGF2/SASH3/CCL19/SLAMF1/TNFRSF13C/CD86/CD209/SHH/CD80/IL2RA/CD3E/RASAL3/IGF1/HLA-DPB1	36
BP	GO:0071621	granulocyte chemotaxis	40/1113	131/18614	2.33177e-18	2.29772e-16	1.86198e-16	DPEP1/CXCR1/PF4V1/CXCL10/CCL4/CMKLR1/ITGB2/LBP/CXCL5/C5AR1/CXCL13/CCL24/SAA1/RARRES2/CCL8/CCL7/NCKAP1L/JAML/CXCL11/CXCL9/CCL21/TGFB2/FCER1G/SLIT2/CCL19/CCL18/SLAMF1/CCL23/PPBP/CSF1R/C3AR1/CSF1/CCL25/THBS4/PIK3CD/CCL3/TNFAIP6/CCL2/CCL13/PDE4B	40
BP	GO:0071674	mononuclear cell migration	50/1113	202/18614	2.87649e-18	2.77892e-16	2.25191e-16	TBX21/ZAP70/CTSG/CORO1A/CXCR1/CXCL10/CCL4/CMKLR1/GAS6/CCR6/C5AR1/CXCL13/FPR2/CCL24/SAA1/CRTAM/IL6/GPR183/RARRES2/CCL8/ITGAL/CCL7/ITGB3/JAML/CCR5/SLAMF8/CXCL12/CXCL11/MYO1G/CALCA/AIF1/SPN/CCL21/FUT7/SLIT2/SIRPA/CCL19/CCL18/SLAMF1/CCL23/CSF1R/C3AR1/CSF1/CCL25/PIK3CD/CCL3/CCL2/ASB2/SPI1/CCL13	50
BP	GO:0070665	positive regulation of leukocyte proliferation	45/1113	166/18614	3.17952e-18	3.0126e-16	2.44128e-16	HHLA2/CD38/HLA-DMB/ZAP70/CORO1A/BTK/SPTA1/EBI3/CD70/HAVCR2/PDCD1LG2/CD274/IL6/GPR183/LILRB2/CSF2RB/HLA-DPA1/CD28/NCKAP1L/CD40LG/VCAM1/TNFSF13B/FCGR3A/AIF1/IL12RB1/CD6/PTPRC/IGF2/SASH3/CCL19/SLAMF1/TNFRSF13C/CD86/CSF1R/CD209/CSF1/SHH/CD80/CSF2RA/IL2RA/CD3E/RASAL3/FCRL3/IGF1/HLA-DPB1	45
BP	GO:0032496	response to lipopolysaccharide	67/1113	345/18614	5.72061e-18	5.31801e-16	4.30949e-16	CTSG/FMO1/PF4V1/BTK/CXCL10/LBP/TNIP3/AICDA/CXCL5/IL12RB2/HMGCS2/HAVCR2/CXCL13/IRF8/PDCD1LG2/NUGGC/CD274/IL6/LILRB2/CSF2RB/CCR5/LILRA2/VCAM1/CXCL11/VIM/PENK/THPO/CSF3/CXCL9/CD6/MRC1/MAOB/NLRP3/SIRPA/LTF/STAP1/CD14/SCIMP/PPBP/CD86/ACP5/LY86/IL10RA/LILRB1/HCK/SPON2/ELANE/PCSK1/TIFAB/AXL/CSF1/ANKRD1/ACOD1/FASLG/IDO1/BPI/UGT1A1/LY96/CCL3/LTA/CCL2/CD80/SPI1/PTGFR/CNR2/PDE4B/CD180	67
BP	GO:0032946	positive regulation of mononuclear cell proliferation	42/1113	148/18614	6.74135e-18	6.15085e-16	4.98439e-16	HHLA2/CD38/HLA-DMB/ZAP70/CORO1A/BTK/SPTA1/EBI3/CD70/HAVCR2/PDCD1LG2/CD274/IL6/GPR183/LILRB2/HLA-DPA1/CD28/NCKAP1L/CD40LG/VCAM1/TNFSF13B/FCGR3A/AIF1/IL12RB1/CD6/PTPRC/IGF2/SASH3/CCL19/SLAMF1/TNFRSF13C/CD86/CD209/CSF1/SHH/CD80/IL2RA/CD3E/RASAL3/FCRL3/IGF1/HLA-DPB1	42
BP	GO:0097530	granulocyte migration	43/1113	156/18614	9.05523e-18	8.11184e-16	6.57349e-16	DPEP1/CXCR1/PF4V1/CXCL10/CCL4/CMKLR1/ITGB2/LBP/CXCL5/C5AR1/CXCL13/CCL24/SAA1/RARRES2/CCL8/CCL7/NCKAP1L/JAML/SLAMF8/CXCL11/CXCL9/CCL21/TGFB2/FCER1G/FUT7/SLIT2/CCL19/CCL18/SLAMF1/CCL23/PPBP/CSF1R/C3AR1/CSF1/CCL25/THBS4/PIK3CD/CCL3/TNFAIP6/CCL2/CD300A/CCL13/PDE4B	43
BP	GO:0002274	myeloid leukocyte activation	54/1113	240/18614	1.24807e-17	1.09808e-15	8.89836e-16	CTSG/BTK/SPHK1/DOCK2/ITGB2/LBP/C5AR1/HAVCR2/VSIG4/IL31RA/CD33/IL6/IL1RL1/DHRS2/LILRA2/ITGAM/RHOH/FCGR3A/CD300LF/AIF1/C1QA/CD84/PTPRC/FCER1G/CLEC4D/PTGDR/IFNG/LILRB4/PTGDS/BATF2/STAP1/CST7/SLAMF1/FN1/LCP2/CD226/IL18RAP/CSF1/PIK3CD/RAB44/BPI/BATF3/IRF4/CCL3/CD2/TYROBP/SPI1/DCSTAMP/LAT2/TSPAN32/CD300A/CNR2/UBD/IL13RA2	54
BP	GO:0030217	T cell differentiation	61/1113	300/18614	1.81391e-17	1.54317e-15	1.25052e-15	TBX21/CR1/ZAP70/CLEC4G/CD27/HLA-DRA/DOCK2/TNFRSF9/ITK/CD3D/CCR6/CD8A/HLA-DOA/TNFSF8/EOMES/CRTAM/IL6/GPR183/LILRB2/CD28/NCKAP1L/LCK/GLI2/GPR18/ZNF683/PLA2G2D/RHOH/CTLA4/SPN/IL12RB1/HLA-DRB1/VNN1/SLAMF6/RUNX3/PTPRC/FCER1G/LAG3/CLEC4D/FUT7/IL2RG/NLRP3/SASH3/CCL19/IFNG/LILRB4/CD3G/CD4/LY9/CD86/IL7R/FGL2/DTX1/PIK3CD/CLEC4E/SHH/IRF4/CD2/CD80/SPI1/IL2RA/CD3E	61
BP	GO:0006959	humoral immune response	55/1113	250/18614	1.8166e-17	1.54317e-15	1.25052e-15	CR1/CTSG/PF4V1/CXCL10/CR1L/EBI3/CD5L/CXCL5/CCR6/WFDC13/C1QC/CXCL13/VSIG4/IL6/GPR183/RARRES2/PDCD1/CD28/C1R/C1S/GNLY/CXCL11/FCER2/IGHM/FCN1/CXCL9/SH2D1A/C1QA/HLA-DRB1/PTPRC/IFNG/LTF/MS4A1/PPBP/IGKV3-20/LYZ/SPON2/ELANE/POU2AF1/CR2/HLA-DQB1/C7/SERPING1/ACOD1/RNASE6/C1QB/C4B/LTA/SFTPD/CCL2/C4BPA/CFP/CCL13/GATA6/C4A	55
BP	GO:0050671	positive regulation of lymphocyte proliferation	41/1113	145/18614	1.92796e-17	1.61001e-15	1.30468e-15	HHLA2/CD38/HLA-DMB/ZAP70/CORO1A/BTK/SPTA1/EBI3/CD70/HAVCR2/PDCD1LG2/CD274/IL6/GPR183/LILRB2/HLA-DPA1/CD28/NCKAP1L/CD40LG/VCAM1/TNFSF13B/FCGR3A/AIF1/IL12RB1/CD6/PTPRC/IGF2/SASH3/CCL19/SLAMF1/TNFRSF13C/CD86/CD209/SHH/CD80/IL2RA/CD3E/RASAL3/FCRL3/IGF1/HLA-DPB1	41
BP	GO:0030593	neutrophil chemotaxis	35/1113	107/18614	2.71577e-17	2.2301e-15	1.80718e-15	DPEP1/CXCR1/PF4V1/CXCL10/CCL4/ITGB2/LBP/CXCL5/C5AR1/CXCL13/CCL24/SAA1/CCL8/CCL7/NCKAP1L/JAML/CXCL11/CXCL9/CCL21/TGFB2/FCER1G/SLIT2/CCL19/CCL18/CCL23/PPBP/C3AR1/CCL25/THBS4/PIK3CD/CCL3/TNFAIP6/CCL2/CCL13/PDE4B	35
BP	GO:1902105	regulation of leukocyte differentiation	62/1113	319/18614	9.80302e-17	7.91795e-15	6.41637e-15	TBX21/CR1/ZAP70/CLEC4G/CD27/HLA-DRA/BTK/GAS6/HLA-DOA/C1QC/ROR2/CRTAM/LILRB2/TNFRSF11B/CD28/NCKAP1L/TMEM176B/GLI2/SLAMF8/ZNF683/RHOH/LILRB3/CTLA4/IL12RB1/HLA-DRB1/VNN1/RUNX3/PTPRC/LAG3/IL2RG/NLRP3/SASH3/CCL19/TESC/IFNG/LILRB4/CD4/ADIPOQ/LTF/CD86/GPR68/IL7R/FGL2/LILRB1/EVI2B/DTX1/AXL/NFAM1/CSF1/SFRP1/SHH/IRF4/CCL3/TNFAIP6/CD2/TYROBP/CD80/SPI1/DCSTAMP/IL2RA/GPR55/FCRL3	62
BP	GO:0042113	B cell activation	57/1113	276/18614	1.00234e-16	7.96533e-15	6.45477e-15	DOCK10/TBX21/CD38/CR1/ZAP70/CD27/BTK/FCRL1/CD70/AICDA/CCR6/GAPT/IRF8/ITM2A/IL6/GPR183/MNDA/CD28/CD79A/NCKAP1L/CD40LG/SLAMF8/VCAM1/SAMSN1/IL11/TNFSF13B/CTLA4/PTPRC/IL2RG/SASH3/CDH17/MS4A1/TNFRSF13C/NTRK1/CD86/IL7R/CD19/POU2AF1/CR2/MZB1/NFAM1/SFRP1/CD22/PIK3CD/PAX5/CD79B/FLT3/TYROBP/SPI1/LAT2/ADGRG3/CD300A/TBC1D10C/TNFRSF13B/FCRL3/CXCR5/CD180	57
BP	GO:1990266	neutrophil migration	37/1113	128/18614	3.24042e-16	2.53422e-14	2.05362e-14	DPEP1/CXCR1/PF4V1/CXCL10/CCL4/ITGB2/LBP/CXCL5/C5AR1/CXCL13/CCL24/SAA1/CCL8/CCL7/NCKAP1L/JAML/SLAMF8/CXCL11/CXCL9/CCL21/TGFB2/FCER1G/FUT7/SLIT2/CCL19/CCL18/CCL23/PPBP/C3AR1/CCL25/THBS4/PIK3CD/CCL3/TNFAIP6/CCL2/CCL13/PDE4B	37
BP	GO:0019221	cytokine-mediated signaling pathway	79/1113	492/18614	6.0047e-16	4.62268e-14	3.74603e-14	ACKR1/IL21R/CTSG/CXCR1/TNFRSF17/PF4V1/CXCL10/SPHK1/CCL4/EBI3/CMKLR1/CD70/GAS6/CXCL5/IL12RB2/CCR6/CAV1/BIRC7/CXCL13/CCL24/IL31RA/IL6/LILRB2/CSF2RB/CCL8/CCL7/LILRA1/IL1RL1/LILRA5/CCR5/ZBP1/IFITM3/LILRA2/CXCL12/CXCL11/CXCR6/IL17REL/THPO/TNFSF13B/CSF3/CRLF1/CXCL9/CD300LF/CCL21/IL12RB1/PTPRC/FCER1G/IL2RG/SLIT2/CCL19/IFNG/LILRB4/CD4/ADIPOQ/STAP1/CCL18/TNFRSF13C/BIRC3/CCL23/PPBP/IL7R/LILRB1/CXCR3/HCK/CS…	79
BP	GO:0051250	negative regulation of lymphocyte activation	42/1113	168/18614	1.00764e-15	7.63789e-14	6.18942e-14	TBX21/CR1/CTSG/CLEC4G/BTK/HAVCR2/PDCD1LG2/VSIG4/CD274/CRTAM/MNDA/LILRB2/PLA2G5/NCKAP1L/SAMSN1/PLA2G2D/CTLA4/SPN/HLA-DRB1/RUNX3/LAG3/LILRB4/CD86/FGL2/LILRB1/DTX1/AXL/SFRP1/IDO1/TIGIT/SHH/SFTPD/TYROBP/CD80/TSPAN32/CD300A/LST1/TNFAIP8L2/IL2RA/TBC1D10C/TNFRSF13B/LGALS9B	42
BP	GO:0071222	cellular response to lipopolysaccharide	49/1113	224/18614	1.34172e-15	1.00161e-13	8.11664e-14	CTSG/PF4V1/CXCL10/LBP/TNIP3/AICDA/CXCL5/HMGCS2/HAVCR2/CXCL13/IRF8/PDCD1LG2/NUGGC/CD274/IL6/LILRB2/CCR5/LILRA2/CXCL11/VIM/THPO/CSF3/CXCL9/CD6/MRC1/NLRP3/SIRPA/LTF/STAP1/CD14/SCIMP/PPBP/CD86/LY86/LILRB1/HCK/SPON2/TIFAB/AXL/ANKRD1/ACOD1/BPI/LY96/CCL3/CCL2/CD80/SPI1/PDE4B/CD180	49
BP	GO:0002285	lymphocyte activation involved in immune response	47/1113	208/18614	1.36852e-15	1.00637e-13	8.1552e-14	DOCK10/TBX21/HLA-DMB/CR1/CORO1A/KLRC2/HLA-DRA/AICDA/CCR6/HAVCR2/CD1C/GAPT/IRF8/EOMES/ITM2A/IL6/GPR183/ITGAL/CD28/NCKAP1L/CD40LG/ZNF683/FCGR3A/SPN/IL12RB1/HLA-DRB1/SLAMF6/PTPRC/FCER1G/CLEC4D/NLRP3/CCL19/IFNG/CDH17/LY9/CD86/FGL2/LILRB1/CD19/POU2AF1/ICAM1/CLEC4E/IRF4/CD80/SPI1/NKG7/CD180	47
BP	GO:0050853	B cell receptor signaling pathway	28/1113	77/18614	1.84614e-15	1.33764e-13	1.08396e-13	CD38/BTK/IGHG1/ITK/BLK/IGHD/MNDA/CD79A/NCKAP1L/IGHG3/LCK/IGLC7/IGHM/CTLA4/PTPRC/IGHG4/MS4A1/STAP1/CD19/BMX/NFAM1/CD22/PIK3CD/CD79B/LAT2/CD300A/IGKC/FCRL3	28
BP	GO:0071219	cellular response to molecule of bacterial origin	50/1113	237/18614	3.21267e-15	2.29403e-13	1.85899e-13	CTSG/PF4V1/CXCL10/LBP/TNIP3/AICDA/CXCL5/HMGCS2/HAVCR2/CXCL13/IRF8/PDCD1LG2/NUGGC/CD274/IL6/LILRB2/CCR5/LILRA2/CXCL11/TLR10/VIM/THPO/CSF3/CXCL9/CD6/MRC1/NLRP3/SIRPA/LTF/STAP1/CD14/SCIMP/PPBP/CD86/LY86/LILRB1/HCK/SPON2/TIFAB/AXL/ANKRD1/ACOD1/BPI/LY96/CCL3/CCL2/CD80/SPI1/PDE4B/CD180	50
BP	GO:0070098	chemokine-mediated signaling pathway	30/1113	91/18614	4.01114e-15	2.82327e-13	2.28786e-13	ACKR1/CXCR1/PF4V1/CXCL10/CCL4/CMKLR1/CXCL5/CCR6/CXCL13/CCL24/CCL8/CCL7/CCR5/CXCL12/CXCL11/CXCR6/THPO/CXCL9/CCL21/SLIT2/CCL19/CCL18/CCL23/PPBP/CXCR3/CCL25/CCL3/CCL2/CCL13/CXCR5	30
BP	GO:0050672	negative regulation of lymphocyte proliferation	29/1113	88/18614	1.16487e-14	8.08353e-13	6.55055e-13	CR1/CLEC4G/BTK/HAVCR2/PDCD1LG2/VSIG4/CD274/CRTAM/MNDA/LILRB2/PLA2G5/PLA2G2D/CTLA4/SPN/HLA-DRB1/LILRB4/CD86/LILRB1/IDO1/SHH/SFTPD/TYROBP/CD80/TSPAN32/CD300A/LST1/IL2RA/TNFRSF13B/LGALS9B	29
BP	GO:0032945	negative regulation of mononuclear cell proliferation	29/1113	89/18614	1.6306e-14	1.11583e-12	9.04218e-13	CR1/CLEC4G/BTK/HAVCR2/PDCD1LG2/VSIG4/CD274/CRTAM/MNDA/LILRB2/PLA2G5/PLA2G2D/CTLA4/SPN/HLA-DRB1/LILRB4/CD86/LILRB1/IDO1/SHH/SFTPD/TYROBP/CD80/TSPAN32/CD300A/LST1/IL2RA/TNFRSF13B/LGALS9B	29
BP	GO:0001906	cell killing	44/1113	197/18614	1.73443e-14	1.15569e-12	9.36522e-13	FCGR1A/CR1/CTSG/CORO1A/KLRC2/HLA-DRA/CR1L/CD5L/IGHG1/HAVCR2/CD1C/CRTAM/NCKAP1L/KIR2DL4/ITGAM/GNLY/FCER2/FCGR3A/SH2D1A/IL12RB1/HLA-DRB1/SLAMF6/PTPRC/LAG3/IFNG/LTF/STAP1/IL7R/LILRB1/LYZ/GZMM/ELANE/CD226/IL18RAP/KLRD1/ICAM1/NCR3/CD2/TYROBP/SPI1/NKG7/KIR3DL1/CCL13/GZMB	44
BP	GO:0071216	cellular response to biotic stimulus	52/1113	264/18614	1.73576e-14	1.15569e-12	9.36522e-13	CTSG/PF4V1/BTK/CXCL10/LBP/TNIP3/AICDA/CXCL5/HMGCS2/HAVCR2/CXCL13/IRF8/PDCD1LG2/NUGGC/CD274/CDA/IL6/LILRB2/CCR5/LILRA2/CXCL11/TLR10/VIM/THPO/CSF3/CXCL9/CD6/MRC1/NLRP3/SIRPA/LTF/STAP1/CD14/SCIMP/PPBP/CD86/LY86/LILRB1/HCK/SPON2/TIFAB/AXL/ANKRD1/ACOD1/BPI/LY96/CCL3/CCL2/CD80/SPI1/PDE4B/CD180	52
BP	GO:1990868	response to chemokine	30/1113	99/18614	5.16484e-14	3.34831e-12	2.71333e-12	ACKR1/CXCR1/PF4V1/CXCL10/CCL4/CMKLR1/CXCL5/CCR6/CXCL13/CCL24/CCL8/CCL7/CCR5/CXCL12/CXCL11/CXCR6/THPO/CXCL9/CCL21/SLIT2/CCL19/CCL18/CCL23/PPBP/CXCR3/CCL25/CCL3/CCL2/CCL13/CXCR5	30
BP	GO:1990869	cellular response to chemokine	30/1113	99/18614	5.16484e-14	3.34831e-12	2.71333e-12	ACKR1/CXCR1/PF4V1/CXCL10/CCL4/CMKLR1/CXCL5/CCR6/CXCL13/CCL24/CCL8/CCL7/CCR5/CXCL12/CXCL11/CXCR6/THPO/CXCL9/CCL21/SLIT2/CCL19/CCL18/CCL23/PPBP/CXCR3/CCL25/CCL3/CCL2/CCL13/CXCR5	30
BP	GO:0070664	negative regulation of leukocyte proliferation	29/1113	96/18614	1.48967e-13	9.53193e-12	7.72427e-12	CR1/CLEC4G/BTK/HAVCR2/PDCD1LG2/VSIG4/CD274/CRTAM/MNDA/LILRB2/PLA2G5/PLA2G2D/CTLA4/SPN/HLA-DRB1/LILRB4/CD86/LILRB1/IDO1/SHH/SFTPD/TYROBP/CD80/TSPAN32/CD300A/LST1/IL2RA/TNFRSF13B/LGALS9B	29
BP	GO:0001909	leukocyte mediated cytotoxicity	35/1113	139/18614	1.97497e-13	1.24752e-11	1.01094e-11	FCGR1A/CTSG/CORO1A/KLRC2/HLA-DRA/IGHG1/HAVCR2/CD1C/CRTAM/NCKAP1L/KIR2DL4/ITGAM/FCGR3A/SH2D1A/IL12RB1/HLA-DRB1/SLAMF6/PTPRC/LAG3/STAP1/IL7R/LILRB1/GZMM/ELANE/CD226/IL18RAP/KLRD1/ICAM1/NCR3/CD2/TYROBP/SPI1/NKG7/KIR3DL1/GZMB	35
BP	GO:1903706	regulation of hemopoiesis	66/1113	415/18614	2.56575e-13	1.60018e-11	1.29672e-11	GPR171/TBX21/CR1/ZAP70/CLEC4G/CD27/HLA-DRA/BTK/GAS6/HLA-DOA/GFI1B/C1QC/ROR2/CRTAM/LILRB2/TNFRSF11B/CD28/NCKAP1L/TMEM176B/GLI2/SLAMF8/ZNF683/THPO/RHOH/CSF3/LILRB3/CTLA4/IL12RB1/HLA-DRB1/VNN1/RUNX3/PTPRC/LAG3/IL2RG/NLRP3/SASH3/CCL19/TESC/IFNG/LILRB4/CD4/ADIPOQ/LTF/CD86/GPR68/IL7R/FGL2/LILRB1/EVI2B/DTX1/AXL/NFAM1/CSF1/SFRP1/SHH/IRF4/CCL3/TNFAIP6/CD2/TYROBP/CD80/SPI1/DCSTAMP/IL2RA/GPR55/FCRL3	66
BP	GO:0045619	regulation of lymphocyte differentiation	44/1113	212/18614	2.72657e-13	1.67923e-11	1.36078e-11	TBX21/CR1/ZAP70/CLEC4G/CD27/HLA-DRA/BTK/GAS6/HLA-DOA/CRTAM/LILRB2/CD28/NCKAP1L/GLI2/SLAMF8/ZNF683/RHOH/CTLA4/IL12RB1/HLA-DRB1/VNN1/RUNX3/PTPRC/LAG3/IL2RG/NLRP3/SASH3/CCL19/IFNG/LILRB4/CD86/IL7R/FGL2/DTX1/AXL/NFAM1/SFRP1/SHH/IRF4/CD2/CD80/SPI1/IL2RA/FCRL3	44
BP	GO:1903038	negative regulation of leukocyte cell-cell adhesion	36/1113	150/18614	4.28397e-13	2.60581e-11	2.11164e-11	TBX21/CR1/CTSG/CLEC4G/HAVCR2/PDCD1LG2/VSIG4/CD274/CRTAM/LILRB2/PLA2G5/NCKAP1L/CXCL12/PLA2G2D/CTLA4/SPN/CCL21/HLA-DRB1/RUNX3/LAG3/LILRB4/CD86/FGL2/LILRB1/DTX1/CCL25/IDO1/TIGIT/SHH/SFTPD/CD80/TSPAN32/CD300A/TNFAIP8L2/IL2RA/LGALS9B	36
BP	GO:0006968	cellular defense response	21/1113	52/18614	5.49133e-13	3.29949e-11	2.67376e-11	KLRC2/CD5L/ITK/LBP/CCR6/C5AR1/NCF2/MNDA/LILRB2/KIR2DL4/CCR5/GNLY/CXCL9/SH2D1A/SPN/CD300C/NCF1/TRAT1/LY96/TYROBP/KIR3DL2	21
BP	GO:0002685	regulation of leukocyte migration	45/1113	227/18614	8.0785e-13	4.79551e-11	3.88608e-11	CORO1A/CXCL10/CCL4/CMKLR1/LBP/GAS6/VEGFC/CCR6/C5AR1/CXCL13/FPR2/CCL24/IL6/RARRES2/CCL7/ITGB3/NCKAP1L/CHST4/LYVE1/GPR18/SLAMF8/CXCL12/AIF1/SPN/CCL21/FUT7/SLIT2/CCL19/STAP1/SLAMF1/CXCR3/ELANE/CSF1R/C3AR1/CSF1/CCL25/P2RY12/THBS4/EMILIN1/ICAM1/CCL3/TNFAIP6/CCL2/SPI1/CD300A	45
BP	GO:0050868	negative regulation of T cell activation	33/1113	131/18614	9.50852e-13	5.5772e-11	4.51953e-11	TBX21/CR1/CTSG/CLEC4G/HAVCR2/PDCD1LG2/VSIG4/CD274/CRTAM/LILRB2/PLA2G5/NCKAP1L/PLA2G2D/CTLA4/SPN/HLA-DRB1/RUNX3/LAG3/LILRB4/CD86/FGL2/LILRB1/DTX1/IDO1/TIGIT/SHH/SFTPD/CD80/TSPAN32/CD300A/TNFAIP8L2/IL2RA/LGALS9B	33
BP	GO:0002703	regulation of leukocyte mediated immunity	47/1113	246/18614	1.0196e-12	5.91011e-11	4.7893e-11	FCGR1A/TBX21/CR1/KLRC2/CLEC4G/HLA-DRA/BTK/CR1L/ITGB2/HAVCR2/CD1C/CRTAM/IL6/CD28/NCKAP1L/KIR2DL4/ITGAM/FCER2/IL12RB1/HLA-DRB1/WAS/SLAMF6/CD84/PTPRC/LAG3/FUT7/NLRP3/SASH3/LILRB4/STAP1/SCIMP/SLAMF1/IL7R/LILRB1/CR2/CLC/CD226/IL18RAP/KLRD1/ICAM1/NCR3/LTA/TYROBP/SPI1/C4BPA/CD300A/IL13RA2	47
BP	GO:0070374	positive regulation of ERK1 and ERK2 cascade	44/1113	222/18614	1.46277e-12	8.38032e-11	6.79106e-11	HTR2A/HAND2/CCL4/FGFR3/GAS6/NRG1/NECAB2/C5AR1/HAVCR2/FPR2/CCL24/TNFAIP8L3/DDR2/GPR183/CCL8/PLA2G5/CCL7/ITGB3/ACTA2/THPO/CCL21/HLA-DRB1/PTPRC/CCL19/CD4/CCL18/SCIMP/SLAMF1/NTRK1/CAVIN3/CCL23/FGF2/CSF1R/GLIPR2/CCL25/ICAM1/CCL3/CCL2/MARCO/GPR55/APOE/CHI3L1/CCL13/IGF1	44
BP	GO:0071706	tumor necrosis factor superfamily cytokine production	40/1113	190/18614	2.04896e-12	1.14718e-10	9.29629e-11	MIR149/BTK/CLEC4A/LBP/GAS6/HAVCR2/CD274/CD33/IL6/LILRA5/GPR18/LILRA2/FCGR3A/SPN/CD84/PTPRC/SASH3/SIRPA/CCL19/IFNG/LILRB4/ADIPOQ/LTF/CD14/SLAMF1/CD86/ACP5/LILRB1/ORM2/SPON2/LILRA4/AXL/BPI/LY96/CCL3/ORM1/CD2/TYROBP/CYBB/IGF1	40
BP	GO:1903555	regulation of tumor necrosis factor superfamily cytokine production	40/1113	190/18614	2.04896e-12	1.14718e-10	9.29629e-11	MIR149/BTK/CLEC4A/LBP/GAS6/HAVCR2/CD274/CD33/IL6/LILRA5/GPR18/LILRA2/FCGR3A/SPN/CD84/PTPRC/SASH3/SIRPA/CCL19/IFNG/LILRB4/ADIPOQ/LTF/CD14/SLAMF1/CD86/ACP5/LILRB1/ORM2/SPON2/LILRA4/AXL/BPI/LY96/CCL3/ORM1/CD2/TYROBP/CYBB/IGF1	40
BP	GO:0046634	regulation of alpha-beta T cell activation	30/1113	114/18614	3.04693e-12	1.68677e-10	1.36688e-10	TBX21/ZAP70/CLEC4G/HLA-DRA/EBI3/CD274/CRTAM/CD28/NCKAP1L/ZNF683/IL12RB1/HLA-DRB1/RUNX3/PTPRC/IL2RG/NLRP3/SASH3/CCL19/IFNG/LILRB4/CD86/LILRB1/SHH/IRF4/CD80/CD300A/IL2RA/CD3E/RASAL3/LGALS9B	30
BP	GO:0072676	lymphocyte migration	31/1113	122/18614	3.62641e-12	1.98526e-10	1.60877e-10	TBX21/ZAP70/CORO1A/CXCL10/CCL4/GAS6/CCR6/CXCL13/CCL24/SAA1/CRTAM/GPR183/CCL8/ITGAL/CCL7/ITGB3/CXCL12/CXCL11/MYO1G/AIF1/SPN/CCL21/FUT7/CCL19/CCL18/CCL23/CCL25/PIK3CD/CCL3/CCL2/CCL13	31
BP	GO:0050764	regulation of phagocytosis	28/1113	101/18614	4.06298e-12	2.19981e-10	1.78264e-10	FCGR1A/BTK/SPHK1/DOCK2/GAS6/FPR2/PLA2G5/NCKAP1L/PRKCG/TGM2/FCN1/CD300LF/PTPRC/FCER1G/IL2RG/SIRPA/IFNG/ADIPOQ/STAP1/HCK/PTX3/C4B/SFTPD/CCL2/CD300A/CFP/APOA2/C4A	28
BP	GO:0032609	type II interferon production	30/1113	118/18614	7.95276e-12	4.21325e-10	3.41424e-10	CR1/HMHB1/EBI3/GAS6/IL12RB2/HAVCR2/IRF8/PDCD1LG2/CD274/CRTAM/HLA-DPA1/IL1RL1/IL12RB1/HLA-DRB1/SLAMF6/TLR8/SASH3/SIRPA/LILRB4/CD14/SLAMF1/LILRB1/CD226/AXL/LTA/CD2/CD3E/PDE4B/LGALS9B/HLA-DPB1	30
BP	GO:0032649	regulation of type II interferon production	30/1113	118/18614	7.95276e-12	4.21325e-10	3.41424e-10	CR1/HMHB1/EBI3/GAS6/IL12RB2/HAVCR2/IRF8/PDCD1LG2/CD274/CRTAM/HLA-DPA1/IL1RL1/IL12RB1/HLA-DRB1/SLAMF6/TLR8/SASH3/SIRPA/LILRB4/CD14/SLAMF1/LILRB1/CD226/AXL/LTA/CD2/CD3E/PDE4B/LGALS9B/HLA-DPB1	30
BP	GO:0002688	regulation of leukocyte chemotaxis	31/1113	126/18614	9.0422e-12	4.73946e-10	3.84066e-10	CXCL10/CCL4/CMKLR1/LBP/GAS6/VEGFC/CCR6/C5AR1/CXCL13/FPR2/IL6/RARRES2/CCL7/NCKAP1L/GPR18/SLAMF8/CXCL12/AIF1/CCL21/SLIT2/CCL19/STAP1/SLAMF1/CSF1R/C3AR1/CSF1/THBS4/CCL3/TNFAIP6/CCL2/SPI1	31
BP	GO:0031349	positive regulation of defense response	65/1113	441/18614	1.27703e-11	6.62306e-10	5.36705e-10	FCGR1A/BPIFB1/KLRC2/ALOX5AP/IL16/BTK/LGALS2/LBP/TRIM15/TNIP3/CAV1/PTGER3/HAVCR2/FPR2/CCL24/PIK3AP1/CLEC6A/CRTAM/IL6/MNDA/PLA2G5/CD28/IL1RL1/KIR2DL4/LILRA5/ZBP1/LILRA2/TLR10/TREML4/PENK/COLEC12/AGTR1/FCN1/CD300LF/SLAMF6/LAG3/PYHIN1/TLR8/NLRP3/IFNG/LTF/STAP1/CD14/SCIMP/BIRC3/HCK/LILRA4/CD226/IL18RAP/KLRD1/ACOD1/EMILIN1/IDO1/CLEC4E/NCR3/LY96/IRF4/CCL3/LTA/TYROBP/GBP5/SPI1/CD300A/NKG7/FCRL3	65
BP	GO:0042130	negative regulation of T cell proliferation	23/1113	72/18614	1.35273e-11	6.94259e-10	5.62598e-10	CR1/CLEC4G/HAVCR2/PDCD1LG2/VSIG4/CD274/CRTAM/LILRB2/PLA2G5/PLA2G2D/CTLA4/SPN/HLA-DRB1/LILRB4/CD86/LILRB1/IDO1/SHH/SFTPD/CD80/TSPAN32/IL2RA/LGALS9B	23
BP	GO:0032640	tumor necrosis factor production	38/1113	185/18614	1.6001e-11	8.04456e-10	6.51897e-10	MIR149/BTK/CLEC4A/LBP/GAS6/HAVCR2/CD33/IL6/LILRA5/GPR18/LILRA2/FCGR3A/SPN/CD84/PTPRC/SASH3/SIRPA/CCL19/IFNG/LILRB4/ADIPOQ/LTF/CD14/SLAMF1/ACP5/LILRB1/ORM2/SPON2/LILRA4/AXL/BPI/LY96/CCL3/ORM1/CD2/TYROBP/CYBB/IGF1	38
BP	GO:0032680	regulation of tumor necrosis factor production	38/1113	185/18614	1.6001e-11	8.04456e-10	6.51897e-10	MIR149/BTK/CLEC4A/LBP/GAS6/HAVCR2/CD33/IL6/LILRA5/GPR18/LILRA2/FCGR3A/SPN/CD84/PTPRC/SASH3/SIRPA/CCL19/IFNG/LILRB4/ADIPOQ/LTF/CD14/SLAMF1/ACP5/LILRB1/ORM2/SPON2/LILRA4/AXL/BPI/LY96/CCL3/ORM1/CD2/TYROBP/CYBB/IGF1	38
BP	GO:0002698	negative regulation of immune effector process	30/1113	122/18614	1.98288e-11	9.86832e-10	7.99686e-10	TBX21/CR1/CLEC4G/CR1L/TGFB3/HAVCR2/VSIG4/NCKAP1L/KIR2DL4/SLAMF8/CD84/TGFB2/PTPRC/LILRB4/SLAMF1/ACP5/IL7R/FGL2/LILRB1/CR2/AXL/SERPING1/KLRD1/CD22/SPI1/C4BPA/CD300A/APOA2/IL13RA2/FCRL3	30
BP	GO:0002687	positive regulation of leukocyte migration	33/1113	147/18614	2.84053e-11	1.39953e-09	1.13412e-09	CORO1A/CXCL10/CCL4/CMKLR1/LBP/GAS6/VEGFC/CCR6/C5AR1/CXCL13/FPR2/CCL24/IL6/RARRES2/CCL7/ITGB3/NCKAP1L/LYVE1/CXCL12/AIF1/SPN/CCL21/FUT7/CCL19/SLAMF1/CSF1R/C3AR1/CSF1/P2RY12/THBS4/ICAM1/CCL3/SPI1	33
BP	GO:0031295	T cell costimulation	18/1113	45/18614	3.06092e-11	1.49318e-09	1.21001e-09	HHLA2/CAV1/PDCD1LG2/CD274/LILRB2/CD28/CD40LG/LCK/TNFSF13B/CCL21/CCL19/LILRB4/TNFRSF13C/CD86/CD80/CD5/ICOS/CD3E	18
BP	GO:0031341	regulation of cell killing	28/1113	110/18614	3.82416e-11	1.84722e-09	1.49691e-09	CR1/KLRC2/HLA-DRA/CR1L/CD5L/HAVCR2/CD1C/CRTAM/NCKAP1L/KIR2DL4/ITGAM/FCER2/IL12RB1/HLA-DRB1/SLAMF6/PTPRC/LAG3/IFNG/STAP1/IL7R/LILRB1/CD226/IL18RAP/KLRD1/ICAM1/NCR3/TYROBP/SPI1	28
BP	GO:0046632	alpha-beta T cell differentiation	29/1113	119/18614	5.42574e-11	2.5954e-09	2.1032e-09	TBX21/ZAP70/HLA-DRA/ITK/TNFSF8/EOMES/IL6/GPR183/NCKAP1L/GPR18/ZNF683/PLA2G2D/SPN/IL12RB1/HLA-DRB1/SLAMF6/RUNX3/FUT7/IL2RG/NLRP3/SASH3/CCL19/IFNG/LILRB4/LY9/CD86/SHH/IRF4/CD80	29
BP	GO:0002706	regulation of lymphocyte mediated immunity	37/1113	184/18614	5.67516e-11	2.68861e-09	2.17873e-09	FCGR1A/TBX21/CR1/KLRC2/CLEC4G/HLA-DRA/BTK/CR1L/HAVCR2/CD1C/CRTAM/IL6/CD28/NCKAP1L/KIR2DL4/FCER2/IL12RB1/HLA-DRB1/WAS/SLAMF6/PTPRC/LAG3/FUT7/NLRP3/SASH3/LILRB4/SLAMF1/IL7R/LILRB1/CR2/CLC/CD226/IL18RAP/KLRD1/NCR3/LTA/C4BPA	37
BP	GO:0050921	positive regulation of chemotaxis	32/1113	143/18614	6.18436e-11	2.90194e-09	2.35161e-09	IL16/CXCL10/CCL4/CMKLR1/LBP/GAS6/VEGFC/CCR6/F3/C5AR1/CXCL13/FPR2/IL6/RARRES2/CCL7/NCKAP1L/CXCL12/SMOC2/FGF16/AIF1/CCL21/SLIT2/CCL19/SLAMF1/FGF2/CSF1R/C3AR1/CSF1/P2RY12/THBS4/CCL3/SPI1	32
BP	GO:0030198	extracellular matrix organization	51/1113	314/18614	6.34104e-11	2.94739e-09	2.38844e-09	CTSG/ADAMTS8/GAS6/CTSK/CAV1/FOXC2/COL1A1/MMP11/GAS2/DDR2/IL6/PDPN/TGFBI/TNFRSF11B/ITGB3/MELTF/MMP3/MYH11/MIA/VIT/ANGPTL7/MFAP4/SMOC2/HAS1/MMP13/ABI3BP/COMP/IBSP/TGFB2/POSTN/SFRP2/CCDC80/COL3A1/FAP/MMP7/ZNF469/CMA1/OPTC/PTX3/KLK4/ELANE/TLL1/DPT/COL23A1/EMILIN1/COL4A4/AEBP1/TPSAB1/HPSE2/NPHS1/MMP9	51
BP	GO:0043062	extracellular structure organization	51/1113	315/18614	7.13907e-11	3.25687e-09	2.63923e-09	CTSG/ADAMTS8/GAS6/CTSK/CAV1/FOXC2/COL1A1/MMP11/GAS2/DDR2/IL6/PDPN/TGFBI/TNFRSF11B/ITGB3/MELTF/MMP3/MYH11/MIA/VIT/ANGPTL7/MFAP4/SMOC2/HAS1/MMP13/ABI3BP/COMP/IBSP/TGFB2/POSTN/SFRP2/CCDC80/COL3A1/FAP/MMP7/ZNF469/CMA1/OPTC/PTX3/KLK4/ELANE/TLL1/DPT/COL23A1/EMILIN1/COL4A4/AEBP1/TPSAB1/HPSE2/NPHS1/MMP9	51
BP	GO:0070372	regulation of ERK1 and ERK2 cascade	51/1113	315/18614	7.13907e-11	3.25687e-09	2.63923e-09	MIR200C/HTR2A/HAND2/CCL4/FGFR3/GAS6/NRG1/NECAB2/C5AR1/HAVCR2/FPR2/CCL24/TNFAIP8L3/PTPRR/DDR2/GPR183/CCL8/PLA2G5/CCL7/ITGB3/ACTA2/THPO/CCL21/HLA-DRB1/PTPRC/SIRPA/CCL19/CD4/ADIPOQ/CCL18/SCIMP/SLAMF1/NTRK1/CAVIN3/CCL23/FN1/FGF2/CSF1R/GLIPR2/CCL25/EMILIN1/ICAM1/CCL3/CCL2/MARCO/GPR55/APOE/TBC1D10C/CHI3L1/CCL13/IGF1	51
BP	GO:0031294	lymphocyte costimulation	18/1113	47/18614	7.26896e-11	3.27138e-09	2.65099e-09	HHLA2/CAV1/PDCD1LG2/CD274/LILRB2/CD28/CD40LG/LCK/TNFSF13B/CCL21/CCL19/LILRB4/TNFRSF13C/CD86/CD80/CD5/ICOS/CD3E	18
BP	GO:0002699	positive regulation of immune effector process	46/1113	267/18614	7.30367e-11	3.27138e-09	2.65099e-09	FCGR1A/TBX21/HLA-DMB/CR1/KLRC2/HLA-DRA/BTK/ITGB2/LBP/CD1C/CRTAM/IL6/PLA2G5/CD28/KIR2DL4/ITGAM/FCER2/FCN1/IL12RB1/HLA-DRB1/SLAMF6/CD84/PTPRC/LAG3/NLRP3/SASH3/CCL19/IFNG/STAP1/SCIMP/SLAMF1/CD86/LILRB1/SPON2/CD226/MZB1/IL18RAP/KLRD1/NCR3/LTA/TYROBP/CD80/SPI1/CD300A/CFP/IL13RA2	46
BP	GO:0030183	B cell differentiation	33/1113	153/18614	8.85943e-11	3.93247e-09	3.18671e-09	DOCK10/CR1/CD27/BTK/AICDA/IRF8/ITM2A/IL6/GPR183/CD79A/NCKAP1L/CD40LG/SLAMF8/VCAM1/IL11/TNFSF13B/PTPRC/IL2RG/CDH17/MS4A1/NTRK1/CD19/POU2AF1/CR2/NFAM1/SFRP1/PIK3CD/PAX5/CD79B/FLT3/SPI1/ADGRG3/FCRL3	33
BP	GO:0045229	external encapsulating structure organization	51/1113	317/18614	9.03252e-11	3.9735e-09	3.21996e-09	CTSG/ADAMTS8/GAS6/CTSK/CAV1/FOXC2/COL1A1/MMP11/GAS2/DDR2/IL6/PDPN/TGFBI/TNFRSF11B/ITGB3/MELTF/MMP3/MYH11/MIA/VIT/ANGPTL7/MFAP4/SMOC2/HAS1/MMP13/ABI3BP/COMP/IBSP/TGFB2/POSTN/SFRP2/CCDC80/COL3A1/FAP/MMP7/ZNF469/CMA1/OPTC/PTX3/KLK4/ELANE/TLL1/DPT/COL23A1/EMILIN1/COL4A4/AEBP1/TPSAB1/HPSE2/NPHS1/MMP9	51
BP	GO:0022408	negative regulation of cell-cell adhesion	39/1113	205/18614	9.96869e-11	4.34653e-09	3.52224e-09	TBX21/CR1/CTSG/CLEC4G/HAVCR2/PDCD1LG2/VSIG4/CD274/CRTAM/LILRB2/PLA2G5/NCKAP1L/CXCL12/PLA2G2D/CTLA4/SPN/CCL21/HLA-DRB1/RUNX3/LAG3/LILRB4/ADIPOQ/CD86/FGL2/LILRB1/SERPINE2/DTX1/CCL25/IDO1/TIGIT/SHH/SFTPD/CD80/SPI1/TSPAN32/CD300A/TNFAIP8L2/IL2RA/LGALS9B	39
BP	GO:0002399	MHC class II protein complex assembly	11/1113	16/18614	1.10179e-10	4.72046e-09	3.82526e-09	HLA-DMB/HLA-DRA/HLA-DOA/HLA-DPA1/HLA-DRB5/HLA-DRB1/HLA-DOB/HLA-DQB1/HLA-DQA1/HLA-DQA2/HLA-DPB1	11
BP	GO:0002503	peptide antigen assembly with MHC class II protein complex	11/1113	16/18614	1.10179e-10	4.72046e-09	3.82526e-09	HLA-DMB/HLA-DRA/HLA-DOA/HLA-DPA1/HLA-DRB5/HLA-DRB1/HLA-DOB/HLA-DQB1/HLA-DQA1/HLA-DQA2/HLA-DPB1	11
BP	GO:0045580	regulation of T cell differentiation	36/1113	180/18614	1.21018e-10	5.14015e-09	4.16536e-09	TBX21/CR1/ZAP70/CLEC4G/CD27/HLA-DRA/HLA-DOA/CRTAM/LILRB2/CD28/NCKAP1L/GLI2/ZNF683/RHOH/CTLA4/IL12RB1/HLA-DRB1/VNN1/RUNX3/PTPRC/LAG3/IL2RG/NLRP3/SASH3/CCL19/IFNG/LILRB4/CD86/IL7R/FGL2/DTX1/SHH/IRF4/CD2/CD80/IL2RA	36
BP	GO:0050766	positive regulation of phagocytosis	22/1113	73/18614	1.35785e-10	5.71806e-09	4.63367e-09	FCGR1A/BTK/DOCK2/GAS6/FPR2/PLA2G5/NCKAP1L/FCN1/CD300LF/PTPRC/FCER1G/IL2RG/SIRPA/IFNG/STAP1/PTX3/C4B/SFTPD/CCL2/CFP/APOA2/C4A	22
BP	GO:0010959	regulation of metal ion transport	61/1113	423/18614	1.37087e-10	5.72397e-09	4.63846e-09	KCNH2/MIR200C/STAC2/BIN1/CORO1A/IL16/HTR2A/SCN2B/FLNA/CXCL10/CCL4/CAMK2A/CAV1/P2RX1/FXYD2/CD33/LILRB2/STAC/REM1/ITGB3/RGS4/LILRA5/TRPV2/LILRA2/CXCL12/CXCL11/FXYD7/CXCL9/NKX2-5/RRAD/CD84/CACNG6/TESC/IFNG/RCVRN/CASQ2/CD4/FHL1/MS4A1/SCN1B/KCNIP1/LRRC38/KCNMB1/LILRB1/CD19/SERPINE2/JPH2/ACTN2/FXYD6/CCL3/CCL2/PLN/PLPP4/NTSR1/NKAIN4/KCNIP3/FCRL3/GEM/ATP1A2/MYLK/PDE4B	61
BP	GO:0002822	regulation of adaptive immune response based on somatic recombination of immune receptors built from immunoglobulin superfamily domains	37/1113	190/18614	1.49827e-10	6.20333e-09	5.02692e-09	FCGR1A/TBX21/CR1/CLEC4G/HLA-DRA/BTK/CR1L/HAVCR2/CD1C/CLEC6A/CD274/IL6/CD28/NCKAP1L/IL1RL1/FCER2/TNFSF13B/IL12RB1/HLA-DRB1/WAS/PTPRC/FUT7/NLRP3/SASH3/CCL19/LILRB4/CD4/SLAMF1/IL7R/LILRB1/CR2/CLC/CD226/KLRD1/LTA/CD80/C4BPA	37
BP	GO:1902107	positive regulation of leukocyte differentiation	36/1113	184/18614	2.31086e-10	9.40961e-09	7.62514e-09	CR1/ZAP70/CD27/HLA-DRA/BTK/GAS6/ROR2/LILRB2/NCKAP1L/GLI2/RHOH/IL12RB1/HLA-DRB1/VNN1/RUNX3/PTPRC/IL2RG/NLRP3/SASH3/CCL19/TESC/IFNG/LILRB4/CD4/CD86/GPR68/IL7R/EVI2B/AXL/CSF1/SHH/TYROBP/CD80/SPI1/DCSTAMP/IL2RA	36
BP	GO:1903708	positive regulation of hemopoiesis	36/1113	184/18614	2.31086e-10	9.40961e-09	7.62514e-09	CR1/ZAP70/CD27/HLA-DRA/BTK/GAS6/ROR2/LILRB2/NCKAP1L/GLI2/RHOH/IL12RB1/HLA-DRB1/VNN1/RUNX3/PTPRC/IL2RG/NLRP3/SASH3/CCL19/TESC/IFNG/LILRB4/CD4/CD86/GPR68/IL7R/EVI2B/AXL/CSF1/SHH/TYROBP/CD80/SPI1/DCSTAMP/IL2RA	36
BP	GO:0002690	positive regulation of leukocyte chemotaxis	25/1113	96/18614	2.50285e-10	1.01078e-08	8.19096e-09	CXCL10/CCL4/CMKLR1/LBP/GAS6/VEGFC/CCR6/C5AR1/CXCL13/FPR2/IL6/RARRES2/CCL7/NCKAP1L/CXCL12/AIF1/CCL21/CCL19/SLAMF1/CSF1R/C3AR1/CSF1/THBS4/CCL3/SPI1	25
BP	GO:0002833	positive regulation of response to biotic stimulus	51/1113	327/18614	2.82624e-10	1.1321e-08	9.17408e-09	BPIFB1/KLRC2/BTK/LBP/TRIM15/TNIP3/CAV1/HAVCR2/FPR2/PIK3AP1/CLEC6A/CD274/CRTAM/MNDA/PLA2G5/KIR2DL4/ZBP1/LILRA2/TLR10/TREML4/COLEC12/FCN1/CD300LF/HLA-DRB1/SLAMF6/LAG3/PYHIN1/TLR8/NLRP3/LTF/CD14/SCIMP/BIRC3/LY86/HCK/LILRA4/CD226/IL18RAP/KLRD1/ACOD1/EMILIN1/CLEC4E/NCR3/LY96/IRF4/TYROBP/GBP5/SPI1/CD300A/FCRL3/CD180	51
BP	GO:0002819	regulation of adaptive immune response	38/1113	205/18614	3.79575e-10	1.5082e-08	1.22218e-08	FCGR1A/TBX21/CR1/CLEC4G/HLA-DRA/BTK/CR1L/HAVCR2/CD1C/CLEC6A/CD274/IL6/CD28/NCKAP1L/IL1RL1/SAMSN1/FCER2/TNFSF13B/IL12RB1/HLA-DRB1/WAS/PTPRC/FUT7/NLRP3/SASH3/CCL19/LILRB4/CD4/SLAMF1/IL7R/LILRB1/CR2/CLC/CD226/KLRD1/LTA/CD80/C4BPA	38
BP	GO:0001818	negative regulation of cytokine production	55/1113	371/18614	3.97497e-10	1.56677e-08	1.26965e-08	TBX21/MIR200C/CR1/MIR149/NAV3/BTK/CMKLR1/TGFB3/CLEC4A/LBP/GAS6/HAVCR2/PDCD1LG2/VSIG4/CD274/CD33/IL6/MIR200B/NCKAP1L/IL1RL1/LILRA5/GPR18/HLA-DRB1/CD84/TGFB2/PTPRC/LAG3/TLR8/NLRP3/SIRPA/IFNG/LILRB4/ADIPOQ/LTF/ABCD2/SLAMF1/FN1/ACP5/LILRB1/ELANE/LILRA4/AXL/SSC5D/ACOD1/IDO1/BPI/TIGIT/SFTPD/ORM1/TYROBP/APOA2/SRGN/GATA6/IGF1/LGALS9B	55
BP	GO:0050864	regulation of B cell activation	29/1113	130/18614	5.24913e-10	2.03708e-08	1.65076e-08	TBX21/CD38/CR1/CD27/BTK/IL6/GPR183/MNDA/CD28/NCKAP1L/SLAMF8/SAMSN1/TNFSF13B/CTLA4/PTPRC/IL2RG/SASH3/TNFRSF13C/CD19/MZB1/NFAM1/SFRP1/CD22/TYROBP/SPI1/CD300A/TBC1D10C/TNFRSF13B/FCRL3	29
BP	GO:0002548	monocyte chemotaxis	21/1113	71/18614	5.25084e-10	2.03708e-08	1.65076e-08	CTSG/CXCL10/CCL4/FPR2/CCL24/IL6/CCL8/CCL7/SLAMF8/CXCL12/CALCA/AIF1/CCL21/SLIT2/CCL19/CCL18/CCL23/CCL25/CCL3/CCL2/CCL13	21
BP	GO:0035710	CD4-positive, alpha-beta T cell activation	27/1113	115/18614	6.13516e-10	2.36156e-08	1.9137e-08	TBX21/HLA-DRA/CD274/IL6/GPR183/CD28/NCKAP1L/PLA2G2D/SPN/IL12RB1/HLA-DRB1/SLAMF6/RUNX3/FUT7/IL2RG/NLRP3/SASH3/CCL19/IFNG/LY9/CD86/IRF4/CD80/IL2RA/NKG7/CD3E/LGALS9B	27
BP	GO:0043410	positive regulation of MAPK cascade	66/1113	495/18614	7.07837e-10	2.7035e-08	2.1908e-08	HTR2A/HAND2/CD27/SPHK1/CCL4/FGFR3/TGFB3/GAS6/DOK2/NRG1/NECAB2/C5AR1/HAVCR2/BIRC7/ROR2/FPR2/CCL24/TNFAIP8L3/DDR2/IL6/GPR183/CCL8/PLA2G5/CCL7/ITGB3/PIK3R5/LILRA5/ACTA2/IL11/THPO/AVPR1B/CCL21/ADRB3/HLA-DRB1/TBX1/TGFB2/PTPRC/IGF2/CCL19/CD4/CCL18/NTRK2/SCIMP/SLAMF1/NTRK1/CAVIN3/CCL23/NCF1/ELANE/FGF2/CSF1R/GLIPR2/CCL25/ICAM1/MAP4K1/FLT3/CCL3/CCL2/SPI1/MARCO/GPR55/APOE/CHI3L1/CCL13/FCRL3/IGF1	66
BP	GO:0050852	T cell receptor signaling pathway	30/1113	140/18614	7.46555e-10	2.82944e-08	2.29286e-08	HHLA2/SLA2/UBASH3A/ZAP70/BTK/TRBC1/ITK/CD3D/CD8A/CD28/LCK/CTLA4/SH2D1A/HLA-DRB1/FYB1/PTPRC/LILRB4/CD3G/TRGC2/LCP2/CD226/HLA-DQB1/PIK3CD/TRAT1/CD8B/CD300A/CD3E/TRAC/PDE4B/HLA-DPB1	30
BP	GO:0050920	regulation of chemotaxis	40/1113	230/18614	9.49919e-10	3.57271e-08	2.89517e-08	MIR149/IL16/CXCL10/CCL4/CMKLR1/LBP/GAS6/VEGFC/CCR6/F3/C5AR1/CXCL13/FPR2/IL6/GPR183/RARRES2/CCL7/NCKAP1L/GPR18/SLAMF8/CXCL12/SMOC2/FGF16/AIF1/CCL21/SLIT2/CCL19/STAP1/SLAMF1/ELANE/FGF2/CSF1R/C3AR1/CSF1/P2RY12/THBS4/CCL3/TNFAIP6/CCL2/SPI1	40
BP	GO:0042100	B cell proliferation	25/1113	103/18614	1.25342e-09	4.6785e-08	3.79126e-08	CD38/BTK/CD70/GAPT/GPR183/MNDA/CD79A/NCKAP1L/CD40LG/TNFSF13B/CTLA4/PTPRC/SASH3/MS4A1/TNFRSF13C/IL7R/CD19/CR2/MZB1/CD22/TYROBP/CD300A/TNFRSF13B/FCRL3/CD180	25
BP	GO:0070371	ERK1 and ERK2 cascade	51/1113	341/18614	1.27051e-09	4.70662e-08	3.81404e-08	MIR200C/HTR2A/HAND2/CCL4/FGFR3/GAS6/NRG1/NECAB2/C5AR1/HAVCR2/FPR2/CCL24/TNFAIP8L3/PTPRR/DDR2/GPR183/CCL8/PLA2G5/CCL7/ITGB3/ACTA2/THPO/CCL21/HLA-DRB1/PTPRC/SIRPA/CCL19/CD4/ADIPOQ/CCL18/SCIMP/SLAMF1/NTRK1/CAVIN3/CCL23/FN1/FGF2/CSF1R/GLIPR2/CCL25/EMILIN1/ICAM1/CCL3/CCL2/MARCO/GPR55/APOE/TBC1D10C/CHI3L1/CCL13/IGF1	51
BP	GO:0002286	T cell activation involved in immune response	27/1113	119/18614	1.3838e-09	5.08806e-08	4.12315e-08	TBX21/HLA-DMB/HLA-DRA/HAVCR2/CD1C/EOMES/IL6/GPR183/ITGAL/NCKAP1L/SPN/IL12RB1/HLA-DRB1/SLAMF6/FCER1G/CLEC4D/NLRP3/CCL19/IFNG/LY9/CD86/FGL2/LILRB1/ICAM1/CLEC4E/IRF4/CD80	27
BP	GO:0002831	regulation of response to biotic stimulus	62/1113	463/18614	1.97917e-09	7.22324e-08	5.85341e-08	BPIFB1/CR1/KLRC2/BTK/LBP/TRIM15/TNIP3/CAV1/HAVCR2/FPR2/PIK3AP1/VSIG4/CLEC6A/CD274/CRTAM/MNDA/PLA2G5/KIR2DL4/ZBP1/SLAMF8/LILRA2/TLR10/TREML4/COLEC12/FCN1/CD300LF/IL12RB1/HLA-DRB1/SLAMF6/LAG3/PYHIN1/TLR8/NLRP3/LTF/CD14/SCIMP/BIRC3/LY86/FGL2/LILRB1/HCK/NCF1/LILRA4/CD226/SERPING1/IL18RAP/KLRD1/ACOD1/EMILIN1/CLEC4E/NCR3/LY96/IRF4/TYROBP/GBP5/SPI1/TSPAN32/CD300A/APOE/FCRL3/GATA6/CD180	62
BP	GO:0002573	myeloid leukocyte differentiation	39/1113	227/18614	2.20656e-09	7.99393e-08	6.47794e-08	OSCAR/FAM20C/C1QC/ROR2/IL31RA/GPR183/TNFRSF11B/GAB3/IL1RL1/DHRS2/CSF3/LILRB3/HLA-DRB1/CCL19/TESC/IFNG/LILRB4/CD4/ADIPOQ/BATF2/LTF/GPC3/GPR68/LILRB1/EVI2B/CSF1R/CSF1/SFRP1/PIK3CD/BATF3/IRF4/CCL3/TNFAIP6/TYROBP/SPI1/DCSTAMP/GPR55/UBD/MMP9	39
BP	GO:0045621	positive regulation of lymphocyte differentiation	28/1113	130/18614	2.42177e-09	8.70953e-08	7.05783e-08	CR1/ZAP70/CD27/HLA-DRA/BTK/GAS6/LILRB2/NCKAP1L/GLI2/RHOH/IL12RB1/HLA-DRB1/VNN1/RUNX3/PTPRC/IL2RG/NLRP3/SASH3/CCL19/IFNG/LILRB4/CD86/IL7R/AXL/SHH/CD80/SPI1/IL2RA	28
BP	GO:0002526	acute inflammatory response	26/1113	114/18614	2.47363e-09	8.83156e-08	7.15672e-08	FCGR1A/ALOX5AP/BTK/IGHG1/SERPINA1/LBP/F3/PTGER3/SAA1/IL31RA/IL6/VCAM1/CD163/PLA2G2D/FCGR3A/HP/CD6/VNN1/FUT7/NLRP3/FN1/ORM2/ELANE/UGT1A1/ORM1/APOA2	26
BP	GO:0006936	muscle contraction	51/1113	349/18614	2.86461e-09	1.01539e-07	8.22829e-08	KCNH2/MIR200C/CD38/SLC8A3/STAC2/BIN1/HTR2A/TPM2/SCN2B/SGCD/FLNA/SPHK1/TNNI2/SSTR2/CAV1/PTGER3/KCNJ12/TACR2/P2RX1/TCAP/STAC/KCNJ3/MYH11/MYH13/MYL3/CALCA/LMOD1/ANXA6/CALD1/NKX2-5/COMP/MYBPH/MYL9/CRYAB/CASQ2/SCN1B/SGCA/DES/RCSD1/TIFAB/TBX3/CHRM2/SYNM/TNNT3/KCNMA1/CNN1/PLN/TMOD1/ATP1A2/MYLK/PDE4B	51
BP	GO:0002705	positive regulation of leukocyte mediated immunity	30/1113	148/18614	3.02522e-09	1.06466e-07	8.62758e-08	FCGR1A/TBX21/KLRC2/HLA-DRA/BTK/ITGB2/CD1C/CRTAM/IL6/CD28/KIR2DL4/ITGAM/FCER2/IL12RB1/HLA-DRB1/SLAMF6/PTPRC/LAG3/NLRP3/SASH3/STAP1/SCIMP/SLAMF1/CD226/IL18RAP/KLRD1/NCR3/LTA/TYROBP/SPI1	30
BP	GO:0001773	myeloid dendritic cell activation	13/1113	29/18614	3.21931e-09	1.12493e-07	9.11597e-08	DOCK2/HAVCR2/DHRS2/CLEC4D/BATF2/SLAMF1/BATF3/IRF4/CD2/SPI1/DCSTAMP/TSPAN32/UBD	13
BP	GO:0048247	lymphocyte chemotaxis	19/1113	64/18614	3.25563e-09	1.12961e-07	9.1539e-08	CXCL10/CCL4/GAS6/CXCL13/CCL24/SAA1/GPR183/CCL8/CCL7/CXCL11/CCL21/CCL19/CCL18/CCL23/CCL25/PIK3CD/CCL3/CCL2/CCL13	19
BP	GO:0002396	MHC protein complex assembly	11/1113	20/18614	3.39054e-09	1.16008e-07	9.40081e-08	HLA-DMB/HLA-DRA/HLA-DOA/HLA-DPA1/HLA-DRB5/HLA-DRB1/HLA-DOB/HLA-DQB1/HLA-DQA1/HLA-DQA2/HLA-DPB1	11
BP	GO:0002501	peptide antigen assembly with MHC protein complex	11/1113	20/18614	3.39054e-09	1.16008e-07	9.40081e-08	HLA-DMB/HLA-DRA/HLA-DOA/HLA-DPA1/HLA-DRB5/HLA-DRB1/HLA-DOB/HLA-DQB1/HLA-DQA1/HLA-DQA2/HLA-DPB1	11
BP	GO:0045089	positive regulation of innate immune response	46/1113	300/18614	3.68903e-09	1.25351e-07	1.01579e-07	BPIFB1/KLRC2/BTK/LBP/TRIM15/TNIP3/CAV1/HAVCR2/FPR2/PIK3AP1/CLEC6A/CRTAM/MNDA/PLA2G5/KIR2DL4/ZBP1/LILRA2/TLR10/TREML4/COLEC12/FCN1/CD300LF/SLAMF6/LAG3/PYHIN1/TLR8/NLRP3/LTF/CD14/SCIMP/BIRC3/HCK/LILRA4/CD226/IL18RAP/KLRD1/ACOD1/CLEC4E/NCR3/LY96/IRF4/TYROBP/GBP5/SPI1/CD300A/FCRL3	46
BP	GO:0045088	regulation of innate immune response	53/1113	373/18614	3.81751e-09	1.28828e-07	1.04397e-07	BPIFB1/CR1/KLRC2/BTK/LBP/TRIM15/TNIP3/CAV1/HAVCR2/FPR2/PIK3AP1/VSIG4/CLEC6A/CRTAM/MNDA/PLA2G5/KIR2DL4/ZBP1/SLAMF8/LILRA2/TLR10/TREML4/COLEC12/FCN1/CD300LF/SLAMF6/LAG3/PYHIN1/TLR8/NLRP3/LTF/CD14/SCIMP/BIRC3/LILRB1/HCK/NCF1/LILRA4/CD226/SERPING1/IL18RAP/KLRD1/ACOD1/CLEC4E/NCR3/LY96/IRF4/TYROBP/GBP5/SPI1/CD300A/APOE/FCRL3	53
BP	GO:0002478	antigen processing and presentation of exogenous peptide antigen	15/1113	40/18614	3.97111e-09	1.331e-07	1.07858e-07	FCGR1A/HLA-DMB/HLA-DRA/CLEC4A/HLA-DOA/HLA-DPA1/HLA-DRB5/HLA-DRB1/FCER1G/CTSE/HLA-DOB/HLA-DQB1/HLA-DQA1/HLA-DQA2/HLA-DPB1	15
BP	GO:0002455	humoral immune response mediated by circulating immunoglobulin	16/1113	46/18614	4.32737e-09	1.4406e-07	1.16741e-07	CR1/CR1L/C1QC/C1R/C1S/FCER2/C1QA/PTPRC/CR2/C7/SERPING1/C1QB/C4B/LTA/C4BPA/C4A	16
BP	GO:0002456	T cell mediated immunity	27/1113	125/18614	4.36054e-09	1.4419e-07	1.16846e-07	TBX21/CR1/CLEC4G/HLA-DRA/CR1L/CD70/CD8A/CD1C/IL6/NCKAP1L/MYO1G/IL12RB1/HLA-DRB1/WAS/PTPRC/FUT7/NLRP3/SASH3/LILRB4/SLAMF1/IL7R/LILRB1/GZMM/CR2/CLC/KLRD1/C4BPA	27
BP	GO:0046635	positive regulation of alpha-beta T cell activation	20/1113	72/18614	4.5648e-09	1.49938e-07	1.21504e-07	ZAP70/HLA-DRA/EBI3/CD28/NCKAP1L/IL12RB1/HLA-DRB1/RUNX3/PTPRC/IL2RG/NLRP3/SASH3/CCL19/IFNG/LILRB4/CD86/SHH/CD80/CD3E/RASAL3	20
BP	GO:0001910	regulation of leukocyte mediated cytotoxicity	23/1113	95/18614	6.0288e-09	1.96714e-07	1.59409e-07	KLRC2/HLA-DRA/HAVCR2/CD1C/CRTAM/NCKAP1L/KIR2DL4/ITGAM/IL12RB1/HLA-DRB1/SLAMF6/PTPRC/LAG3/STAP1/IL7R/LILRB1/CD226/IL18RAP/KLRD1/ICAM1/NCR3/TYROBP/SPI1	23
BP	GO:0006816	calcium ion transport	60/1113	455/18614	6.49595e-09	2.10563e-07	1.70631e-07	MIR200C/SLC8A3/STAC2/BIN1/CORO1A/IL16/HTR2A/FLNA/CXCL10/CCL4/GPM6A/CAMK2A/GAS6/CAV1/P2RX1/CACNG8/CD33/LILRB2/CCL8/STAC/REM1/ITGB3/RGS4/LILRA5/CCR5/TRPV2/LCK/LILRA2/CXCL12/CXCL11/ANXA6/CXCL9/RRAD/CCL21/CD84/PTPRC/CACNA2D4/CACNG6/CCL19/RCVRN/CASQ2/CD4/MS4A1/RAMP1/LILRB1/CD19/FGF2/JPH2/FASLG/CCL3/CCL2/PLN/PLPP4/NTSR1/TRPM1/FCRL3/GEM/ATP1A2/MYLK/PDE4B	60
BP	GO:0046718	viral entry into host cell	30/1113	153/18614	6.85717e-09	2.20819e-07	1.78942e-07	CR1/SIGLEC1/ANPEP/HTR2A/CLEC4G/CLDN6/GAS6/SLC10A1/CAV1/SELPLG/TRIM10/ITGB3/CCR5/IFITM3/AGTR1/AVPR1B/FCN1/HLA-DRB1/MRC1/CD4/ITGA5/SLAMF1/CD86/NCAM1/PTX3/CR2/AXL/CD209/ICAM1/CD80	30
BP	GO:0051924	regulation of calcium ion transport	42/1113	266/18614	7.3123e-09	2.33946e-07	1.8958e-07	MIR200C/STAC2/BIN1/CORO1A/IL16/CXCL10/CCL4/CAMK2A/CAV1/P2RX1/CD33/LILRB2/STAC/REM1/ITGB3/RGS4/LILRA5/TRPV2/LILRA2/CXCL12/CXCL11/CXCL9/RRAD/CD84/CACNG6/RCVRN/CASQ2/CD4/MS4A1/LILRB1/CD19/JPH2/CCL3/CCL2/PLN/PLPP4/NTSR1/FCRL3/GEM/ATP1A2/MYLK/PDE4B	42
BP	GO:0031343	positive regulation of cell killing	20/1113	74/18614	7.68327e-09	2.44229e-07	1.97913e-07	KLRC2/HLA-DRA/CD5L/CD1C/CRTAM/ITGAM/FCER2/IL12RB1/HLA-DRB1/SLAMF6/PTPRC/LAG3/IFNG/STAP1/CD226/IL18RAP/KLRD1/NCR3/TYROBP/SPI1	20
BP	GO:0019886	antigen processing and presentation of exogenous peptide antigen via MHC class II	13/1113	31/18614	8.74357e-09	2.76151e-07	2.23781e-07	HLA-DMB/HLA-DRA/HLA-DOA/HLA-DPA1/HLA-DRB5/HLA-DRB1/FCER1G/CTSE/HLA-DOB/HLA-DQB1/HLA-DQA1/HLA-DQA2/HLA-DPB1	13
BP	GO:0002704	negative regulation of leukocyte mediated immunity	19/1113	68/18614	9.95481e-09	3.12403e-07	2.53159e-07	TBX21/CR1/CLEC4G/CR1L/HAVCR2/NCKAP1L/KIR2DL4/CD84/PTPRC/LILRB4/SLAMF1/IL7R/LILRB1/CR2/KLRD1/SPI1/C4BPA/CD300A/IL13RA2	19
BP	GO:0019884	antigen processing and presentation of exogenous antigen	16/1113	49/18614	1.23234e-08	3.84287e-07	3.1141e-07	FCGR1A/HLA-DMB/HLA-DRA/CLEC4A/HLA-DOA/CD1C/HLA-DPA1/HLA-DRB5/HLA-DRB1/FCER1G/CTSE/HLA-DOB/HLA-DQB1/HLA-DQA1/HLA-DQA2/HLA-DPB1	16
BP	GO:0003012	muscle system process	59/1113	452/18614	1.26856e-08	3.93093e-07	3.18546e-07	KCNH2/MIR200C/CD38/SLC8A3/STAC2/BIN1/LMCD1/HTR2A/TPM2/HAND2/SCN2B/SGCD/FLNA/SPHK1/TNNI2/SSTR2/CAV1/PTGER3/KCNJ12/TACR2/P2RX1/TCAP/STAC/RGS4/KCNJ3/MYH11/MYH13/MYL3/CALCA/LMOD1/ANXA6/CALD1/AIF1/NKX2-5/COMP/MYBPH/MYL9/CRYAB/CASQ2/SCN1B/SGCA/DES/RCSD1/TIFAB/TBX3/CHRM2/SYNM/TNNT3/KCNMA1/CNN1/PLN/PI16/TMOD1/GATA6/ATP1A2/IGF1/MYLK/PDE4B/GATA5	59
BP	GO:0032729	positive regulation of type II interferon production	20/1113	77/18614	1.6176e-08	4.98119e-07	4.03655e-07	HMHB1/EBI3/IL12RB2/HAVCR2/IRF8/CRTAM/HLA-DPA1/IL12RB1/SLAMF6/TLR8/SASH3/CD14/SLAMF1/LILRB1/CD226/LTA/CD2/CD3E/PDE4B/HLA-DPB1	20
BP	GO:0071346	cellular response to type II interferon	25/1113	116/18614	1.70024e-08	5.20316e-07	4.21642e-07	CCL4/CCL24/IRF8/CCL8/CCL7/HLA-DPA1/VIM/AIF1/CCL21/IL12RB1/WAS/MRC1/SIRPA/CCL19/IFNG/CCL18/CCL23/HCK/CCL25/ACOD1/FASLG/CCL3/CCL2/GBP5/CCL13	25
BP	GO:0043368	positive T cell selection	14/1113	38/18614	1.71933e-08	5.22911e-07	4.23745e-07	TBX21/ZAP70/DOCK2/CD3D/IL6/SPN/IL12RB1/SLAMF6/PTPRC/CD3G/LY9/SHH/IRF4/CD3E	14
BP	GO:0044409	entry into host	30/1113	160/18614	2.01896e-08	6.10272e-07	4.94538e-07	CR1/SIGLEC1/ANPEP/HTR2A/CLEC4G/CLDN6/GAS6/SLC10A1/CAV1/SELPLG/TRIM10/ITGB3/CCR5/IFITM3/AGTR1/AVPR1B/FCN1/HLA-DRB1/MRC1/CD4/ITGA5/SLAMF1/CD86/NCAM1/PTX3/CR2/AXL/CD209/ICAM1/CD80	30
BP	GO:0050727	regulation of inflammatory response	55/1113	414/18614	2.15394e-08	6.471e-07	5.24383e-07	FCGR1A/MIR149/ALOX5AP/IL16/BTK/SPHK1/LGALS2/LBP/PTGER3/FPR2/CCL24/PIK3AP1/NT5E/AOAH/SAA1/IL6/CD28/MMP3/IL1RL1/SIGLEC10/LILRA5/ZBP1/SLAMF8/PLA2G2D/AGTR1/HLA-DRB1/PTPRC/FUT7/NLRP3/SIRPA/IFNG/ADIPOQ/STAP1/CST7/BIRC3/NLRP4/CMA1/ACP5/HCK/NCF1/ELANE/ACOD1/IDO1/CCL3/LTA/TNFAIP6/CNR2/TNFAIP8L2/IL2RA/PTGIS/NKG7/APOE/TNC/IGF1/MMP9	55
BP	GO:0006958	complement activation, classical pathway	13/1113	33/18614	2.17151e-08	6.48427e-07	5.25457e-07	CR1/CR1L/C1QC/C1R/C1S/C1QA/CR2/C7/SERPING1/C1QB/C4B/C4BPA/C4A	13
BP	GO:0045058	T cell selection	16/1113	51/18614	2.35729e-08	6.99662e-07	5.66976e-07	TBX21/ZAP70/DOCK2/CD3D/IL6/CD28/SPN/IL12RB1/SLAMF6/PTPRC/CD3G/CD4/LY9/SHH/IRF4/CD3E	16
BP	GO:0097028	dendritic cell differentiation	15/1113	45/18614	2.56516e-08	7.56799e-07	6.13278e-07	GAS6/IRF8/LILRB2/TMEM176B/DHRS2/CCL19/BATF2/LILRB1/AXL/BATF3/FLT3/IRF4/SPI1/DCSTAMP/UBD	15
BP	GO:0006956	complement activation	17/1113	58/18614	2.70393e-08	7.92993e-07	6.42608e-07	CR1/CR1L/CD5L/C1QC/VSIG4/C1R/C1S/FCN1/C1QA/CR2/C7/SERPING1/C1QB/C4B/C4BPA/CFP/C4A	17
BP	GO:0002292	T cell differentiation involved in immune response	20/1113	80/18614	3.27089e-08	9.47981e-07	7.68204e-07	TBX21/HLA-DRA/EOMES/IL6/GPR183/SPN/IL12RB1/HLA-DRB1/SLAMF6/FCER1G/CLEC4D/NLRP3/CCL19/IFNG/LY9/CD86/FGL2/CLEC4E/IRF4/CD80	20
BP	GO:1903556	negative regulation of tumor necrosis factor superfamily cytokine production	20/1113	80/18614	3.27089e-08	9.47981e-07	7.68204e-07	MIR149/CLEC4A/LBP/GAS6/HAVCR2/CD274/CD33/GPR18/SIRPA/LILRB4/ADIPOQ/LTF/SLAMF1/ACP5/LILRB1/LILRA4/AXL/BPI/ORM1/IGF1	20
BP	GO:0043367	CD4-positive, alpha-beta T cell differentiation	21/1113	89/18614	4.44991e-08	1.28215e-06	1.039e-06	TBX21/HLA-DRA/IL6/GPR183/NCKAP1L/PLA2G2D/SPN/IL12RB1/HLA-DRB1/SLAMF6/RUNX3/FUT7/IL2RG/NLRP3/SASH3/CCL19/IFNG/LY9/CD86/IRF4/CD80	21
BP	GO:0034341	response to type II interferon	27/1113	139/18614	4.7396e-08	1.35767e-06	1.1002e-06	CCL4/CCL24/IRF8/CCL8/CCL7/HLA-DPA1/IFITM3/VIM/AIF1/CCL21/IL12RB1/WAS/MRC1/SIRPA/CCL19/IFNG/CCL18/CCL23/HCK/CCL25/ACOD1/FASLG/CCL3/CCL2/GBP5/CCL13/UBD	27
BP	GO:0071675	regulation of mononuclear cell migration	25/1113	122/18614	4.9226e-08	1.40195e-06	1.13608e-06	CORO1A/CXCL10/CCL4/CMKLR1/GAS6/CCR6/C5AR1/CXCL13/FPR2/RARRES2/CCL7/ITGB3/SLAMF8/CXCL12/AIF1/SPN/CCL21/SLIT2/SLAMF1/CSF1R/C3AR1/CSF1/CCL3/CCL2/SPI1	25
BP	GO:0002495	antigen processing and presentation of peptide antigen via MHC class II	13/1113	35/18614	4.99908e-08	1.41554e-06	1.1471e-06	HLA-DMB/HLA-DRA/HLA-DOA/HLA-DPA1/HLA-DRB5/HLA-DRB1/FCER1G/CTSE/HLA-DOB/HLA-DQB1/HLA-DQA1/HLA-DQA2/HLA-DPB1	13
BP	GO:0019882	antigen processing and presentation	24/1113	114/18614	5.27512e-08	1.48517e-06	1.20352e-06	FCGR1A/HLA-DMB/HLA-DRA/CLEC4A/CD8A/HLA-DOA/WDFY4/CD1C/LILRB2/HLA-DPA1/HLA-DRB5/CCL21/HLA-DRB1/WAS/FCER1G/CTSE/CCL19/HLA-DOB/FGL2/HLA-DQB1/CD209/HLA-DQA1/HLA-DQA2/HLA-DPB1	24
BP	GO:0018108	peptidyl-tyrosine phosphorylation	50/1113	370/18614	5.46889e-08	1.53098e-06	1.24064e-06	FCGR1A/ZAP70/HTR2A/BTK/FGFR3/ITGB2/ITK/GAS6/IL12RB2/CAV1/ROR2/BLK/CLEC6A/DDR2/IL31RA/IL6/ITGB3/LILRA5/FGF7/LCK/SAMSN1/IL11/INSRR/CSF3/CRLF1/PTPRC/IGF2/SFRP2/IFNG/LILRB4/CD4/ADIPOQ/NTRK2/ITGA5/NTRK1/HCK/NCF1/CSF1R/BMX/AXL/RELN/SFRP1/THBS4/FLT3/PKDCC/CD80/CD300A/CD3E/EFEMP1/IGF1	50
BP	GO:0002381	immunoglobulin production involved in immunoglobulin-mediated immune response	19/1113	75/18614	5.71086e-08	1.58968e-06	1.28821e-06	TBX21/HLA-DMB/HLA-DRA/BTK/AICDA/CCR6/HLA-DOA/GAPT/HLA-DPA1/CD28/CD40LG/HLA-DRB5/HLA-DRB1/PTPRC/HLA-DOB/HLA-DQB1/HLA-DQA1/HLA-DQA2/HLA-DPB1	19
BP	GO:0018212	peptidyl-tyrosine modification	50/1113	372/18614	6.50123e-08	1.79952e-06	1.45826e-06	FCGR1A/ZAP70/HTR2A/BTK/FGFR3/ITGB2/ITK/GAS6/IL12RB2/CAV1/ROR2/BLK/CLEC6A/DDR2/IL31RA/IL6/ITGB3/LILRA5/FGF7/LCK/SAMSN1/IL11/INSRR/CSF3/CRLF1/PTPRC/IGF2/SFRP2/IFNG/LILRB4/CD4/ADIPOQ/NTRK2/ITGA5/NTRK1/HCK/NCF1/CSF1R/BMX/AXL/RELN/SFRP1/THBS4/FLT3/PKDCC/CD80/CD300A/CD3E/EFEMP1/IGF1	50
BP	GO:0045582	positive regulation of T cell differentiation	24/1113	116/18614	7.49202e-08	2.06219e-06	1.67111e-06	CR1/ZAP70/CD27/HLA-DRA/LILRB2/NCKAP1L/GLI2/RHOH/IL12RB1/HLA-DRB1/VNN1/RUNX3/PTPRC/IL2RG/NLRP3/SASH3/CCL19/IFNG/LILRB4/CD86/IL7R/SHH/CD80/IL2RA	24
BP	GO:2000514	regulation of CD4-positive, alpha-beta T cell activation	19/1113	77/18614	9.01785e-08	2.46839e-06	2.00027e-06	TBX21/HLA-DRA/CD274/CD28/NCKAP1L/IL12RB1/HLA-DRB1/RUNX3/IL2RG/NLRP3/SASH3/CCL19/IFNG/CD86/IRF4/CD80/IL2RA/CD3E/LGALS9B	19
BP	GO:1903557	positive regulation of tumor necrosis factor superfamily cytokine production	23/1113	109/18614	9.52478e-08	2.59274e-06	2.10105e-06	BTK/LBP/HAVCR2/IL6/LILRA5/LILRA2/FCGR3A/SPN/CD84/PTPRC/SASH3/CCL19/IFNG/CD14/CD86/ORM2/SPON2/LY96/CCL3/ORM1/CD2/TYROBP/CYBB	23
BP	GO:0007162	negative regulation of cell adhesion	44/1113	312/18614	1.00154e-07	2.71132e-06	2.19714e-06	TBX21/CR1/CTSG/CLEC4G/ADAMDEC1/HAVCR2/PDCD1LG2/VSIG4/COL1A1/CD274/CRTAM/LILRB2/TGFBI/PLA2G5/MELTF/NCKAP1L/CXCL12/PLA2G2D/CTLA4/SPN/CCL21/HLA-DRB1/RUNX3/PTPRC/LAG3/LILRB4/ADIPOQ/CD86/FGL2/LILRB1/SERPINE2/DTX1/CCL25/IDO1/TIGIT/SHH/SFTPD/CD80/SPI1/TSPAN32/CD300A/TNFAIP8L2/IL2RA/LGALS9B	44
BP	GO:0032623	interleukin-2 production	17/1113	63/18614	1.04333e-07	2.79375e-06	2.26394e-06	TBX21/CR1/NAV3/HAVCR2/VSIG4/CD28/PTPRC/LAG3/SASH3/LILRB4/CD4/CD86/IRF4/SFTPD/CD80/CD3E/PDE4B	17
BP	GO:0032663	regulation of interleukin-2 production	17/1113	63/18614	1.04333e-07	2.79375e-06	2.26394e-06	TBX21/CR1/NAV3/HAVCR2/VSIG4/CD28/PTPRC/LAG3/SASH3/LILRB4/CD4/CD86/IRF4/SFTPD/CD80/CD3E/PDE4B	17
BP	GO:0002504	antigen processing and presentation of peptide or polysaccharide antigen via MHC class II	13/1113	37/18614	1.07822e-07	2.87156e-06	2.32699e-06	HLA-DMB/HLA-DRA/HLA-DOA/HLA-DPA1/HLA-DRB5/HLA-DRB1/FCER1G/CTSE/HLA-DOB/HLA-DQB1/HLA-DQA1/HLA-DQA2/HLA-DPB1	13
BP	GO:0072678	T cell migration	18/1113	71/18614	1.25639e-07	3.32809e-06	2.69694e-06	ZAP70/CORO1A/CXCL10/CCR6/CXCL13/GPR183/ITGAL/ITGB3/CXCL12/CXCL11/MYO1G/AIF1/SPN/CCL21/FUT7/PIK3CD/CCL3/CCL2	18
BP	GO:0001776	leukocyte homeostasis	22/1113	103/18614	1.4363e-07	3.7843e-06	3.06664e-06	DOCK10/CORO1A/TNFRSF17/BTK/SPTA1/LGALS2/GAPT/IL6/GPR183/NCKAP1L/TNFSF13B/GPR174/SASH3/IL7R/SIT1/AXL/CSF1/PIK3CD/FLT3/IL2RA/TNFRSF13B/PDE4B	22
BP	GO:0033627	cell adhesion mediated by integrin	20/1113	87/18614	1.47257e-07	3.85922e-06	3.12735e-06	ITGB2/FOXC2/CXCL13/ITGAD/ITGAL/ITGB3/NCKAP1L/ITGAM/FERMT3/ITGA11/ITGA7/ITGAX/CCL21/TGFB2/SFRP2/TESC/ITGA5/P2RY12/EMILIN1/CD3E	20
BP	GO:0002430	complement receptor mediated signaling pathway	8/1113	13/18614	1.56644e-07	4.08352e-06	3.30911e-06	CR1/CMKLR1/C5AR1/FPR2/FPR3/CR2/FPR1/C3AR1	8
BP	GO:0001503	ossification	54/1113	429/18614	1.76206e-07	4.56931e-06	3.70277e-06	MGP/MIR200C/ASPN/HAND2/FAM20C/CHRDL2/FGFR3/CTSK/GDPD2/COL6A1/VEGFC/FOXC2/ROR2/SOX8/BMPR1B/COL1A1/SOST/DDR2/IL6/TWIST2/CHRDL1/GDF5/PTHLH/GLI2/CALCA/PENK/MMP13/ITGA11/RFLNA/CLEC11A/RANBP3L/COMP/IBSP/CTHRC1/IGF2/SFRP2/LTF/GPC3/NELL1/SPP1/FGF2/MRC2/CSF1/SFRP1/ENPP1/RSPO2/SHH/CCL3/TNFAIP6/PKDCC/SRGN/TNC/OSTN/IGF1	54
BP	GO:0046637	regulation of alpha-beta T cell differentiation	18/1113	73/18614	1.98405e-07	5.11802e-06	4.14742e-06	TBX21/ZAP70/HLA-DRA/NCKAP1L/ZNF683/IL12RB1/HLA-DRB1/RUNX3/IL2RG/NLRP3/SASH3/CCL19/IFNG/LILRB4/CD86/SHH/IRF4/CD80	18
BP	GO:0032760	positive regulation of tumor necrosis factor production	22/1113	105/18614	2.05479e-07	5.27289e-06	4.27292e-06	BTK/LBP/HAVCR2/IL6/LILRA5/LILRA2/FCGR3A/SPN/CD84/PTPRC/SASH3/CCL19/IFNG/CD14/ORM2/SPON2/LY96/CCL3/ORM1/CD2/TYROBP/CYBB	22
BP	GO:0051701	biological process involved in interaction with host	33/1113	206/18614	2.07946e-07	5.30855e-06	4.30183e-06	CR1/SIGLEC1/ANPEP/HTR2A/CLEC4G/CLDN6/GAS6/LRRC15/SLC10A1/CAV1/SELPLG/TRIM10/ITGB3/CCR5/IFITM3/AGTR1/AVPR1B/FCN1/HLA-DRB1/MRC1/CD4/LTF/ITGA5/SLAMF1/CD86/NCAM1/PTX3/CR2/AXL/CD209/ICAM1/SFTPD/CD80	33
BP	GO:0032612	interleukin-1 production	25/1113	131/18614	2.11099e-07	5.33378e-06	4.32227e-06	IL16/SPHK1/GAS6/HAVCR2/IGHD/SAA1/CD33/IL6/MNDA/LILRA5/LILRA2/PYHIN1/TLR8/NLRP3/SIRPA/CCL19/IFNG/LILRB4/ACP5/ORM2/CCL3/ORM1/TYROBP/GBP5/IGF1	25
BP	GO:0032652	regulation of interleukin-1 production	25/1113	131/18614	2.11099e-07	5.33378e-06	4.32227e-06	IL16/SPHK1/GAS6/HAVCR2/IGHD/SAA1/CD33/IL6/MNDA/LILRA5/LILRA2/PYHIN1/TLR8/NLRP3/SIRPA/CCL19/IFNG/LILRB4/ACP5/ORM2/CCL3/ORM1/TYROBP/GBP5/IGF1	25
BP	GO:0043299	leukocyte degranulation	19/1113	81/18614	2.14053e-07	5.38082e-06	4.36039e-06	CORO1A/KLRC2/BTK/ITGB2/NCKAP1L/ITGAM/FCGR3A/CD84/PTGDR/PTGDS/HCK/PIK3CD/RAB44/CCL3/SPI1/LAT2/CD300A/NKG7/IL13RA2	19
BP	GO:0046638	positive regulation of alpha-beta T cell differentiation	15/1113	52/18614	2.24382e-07	5.61183e-06	4.54759e-06	ZAP70/HLA-DRA/NCKAP1L/IL12RB1/HLA-DRB1/RUNX3/IL2RG/NLRP3/SASH3/CCL19/IFNG/LILRB4/CD86/SHH/CD80	15
BP	GO:0032732	positive regulation of interleukin-1 production	18/1113	74/18614	2.47666e-07	6.16289e-06	4.99414e-06	IL16/HAVCR2/IGHD/SAA1/IL6/MNDA/LILRA5/LILRA2/PYHIN1/TLR8/NLRP3/CCL19/IFNG/ORM2/CCL3/ORM1/TYROBP/GBP5	18
BP	GO:0002275	myeloid cell activation involved in immune response	21/1113	98/18614	2.59229e-07	6.4182e-06	5.20104e-06	BTK/DOCK2/ITGB2/LBP/HAVCR2/LILRA2/ITGAM/CD84/FCER1G/PTGDR/IFNG/PTGDS/SLAMF1/PIK3CD/RAB44/CCL3/TYROBP/SPI1/LAT2/CD300A/IL13RA2	21
BP	GO:0001912	positive regulation of leukocyte mediated cytotoxicity	17/1113	67/18614	2.76642e-07	6.77889e-06	5.49332e-06	KLRC2/HLA-DRA/CD1C/CRTAM/ITGAM/IL12RB1/HLA-DRB1/SLAMF6/PTPRC/LAG3/STAP1/CD226/IL18RAP/KLRD1/NCR3/TYROBP/SPI1	17
BP	GO:0009620	response to fungus	17/1113	67/18614	2.76642e-07	6.77889e-06	5.49332e-06	CTSG/BTK/CLEC4A/CLEC6A/RARRES2/PLA2G5/ZBP1/GNLY/CLEC4D/LTF/SCIMP/CLEC4C/PTX3/SPON2/ELANE/CLEC4E/SPI1	17
BP	GO:0036037	CD8-positive, alpha-beta T cell activation	11/1113	28/18614	2.77925e-07	6.77889e-06	5.49332e-06	CLEC4A/WDFY4/TNFSF8/EOMES/CD274/CRTAM/NCKAP1L/GPR18/RUNX3/LILRB4/LILRB1	11
BP	GO:0044403	biological process involved in symbiotic interaction	43/1113	313/18614	2.93097e-07	7.11373e-06	5.76467e-06	CR1/CTSG/SIGLEC1/ANPEP/HTR2A/CLEC4G/CCL4/CLDN6/GAS6/LRRC15/SLC10A1/CAV1/SELPLG/TRIM10/CCL8/ITGB3/HMGA2/CCR5/IFITM3/MPEG1/AGTR1/AVPR1B/FCN1/HLA-DRB1/MRC1/CD4/LTF/ITGA5/SLAMF1/CD86/NCAM1/FN1/PTX3/ELANE/CSF1R/CR2/AXL/CD209/ICAM1/CCL3/SFTPD/CD80/APOE	43
BP	GO:0050777	negative regulation of immune response	31/1113	191/18614	3.58772e-07	8.66506e-06	7.0218e-06	TBX21/CR1/CLEC4G/CR1L/HAVCR2/VSIG4/PDCD1/NCKAP1L/IL1RL1/KIR2DL4/SLAMF8/SAMSN1/CTLA4/HLA-DRB1/CD84/PTPRC/LILRB4/COL3A1/SLAMF1/IL7R/FGL2/LILRB1/HCK/CR2/SERPING1/KLRD1/ACOD1/SPI1/C4BPA/CD300A/IL13RA2	31
BP	GO:0002820	negative regulation of adaptive immune response	16/1113	61/18614	3.77971e-07	9.03358e-06	7.32043e-06	TBX21/CR1/CLEC4G/CR1L/HAVCR2/NCKAP1L/IL1RL1/SAMSN1/PTPRC/LILRB4/SLAMF1/IL7R/LILRB1/CR2/KLRD1/C4BPA	16
BP	GO:1905517	macrophage migration	16/1113	61/18614	3.77971e-07	9.03358e-06	7.32043e-06	CMKLR1/C5AR1/ROR2/SAA1/RARRES2/SLAMF8/STAP1/SLAMF1/CSF1R/C3AR1/CSF1/P2RY12/EMILIN1/CCL3/SFTPD/CCL2	16
BP	GO:0042267	natural killer cell mediated cytotoxicity	18/1113	76/18614	3.8106e-07	9.03358e-06	7.32043e-06	CORO1A/KLRC2/HAVCR2/CRTAM/KIR2DL4/FCGR3A/SH2D1A/SLAMF6/LAG3/LILRB1/CD226/IL18RAP/KLRD1/NCR3/CD2/NKG7/KIR3DL1/GZMB	18
BP	GO:0002708	positive regulation of lymphocyte mediated immunity	24/1113	126/18614	3.81365e-07	9.03358e-06	7.32043e-06	FCGR1A/TBX21/KLRC2/HLA-DRA/BTK/CD1C/CRTAM/IL6/CD28/KIR2DL4/FCER2/IL12RB1/HLA-DRB1/SLAMF6/PTPRC/LAG3/NLRP3/SASH3/SLAMF1/CD226/IL18RAP/KLRD1/NCR3/LTA	24
BP	GO:1902106	negative regulation of leukocyte differentiation	22/1113	109/18614	4.08331e-07	9.62605e-06	7.80055e-06	TBX21/CR1/CLEC4G/C1QC/TNFRSF11B/TMEM176B/LILRB3/CTLA4/RUNX3/LAG3/LILRB4/ADIPOQ/LTF/GPR68/FGL2/LILRB1/DTX1/SFRP1/SHH/CCL3/TNFAIP6/GPR55	22
BP	GO:0048246	macrophage chemotaxis	13/1113	41/18614	4.26148e-07	9.99824e-06	8.10215e-06	CMKLR1/C5AR1/SAA1/RARRES2/SLAMF8/STAP1/SLAMF1/CSF1R/C3AR1/CSF1/CCL3/SFTPD/CCL2	13
BP	GO:0002218	activation of innate immune response	35/1113	233/18614	4.44179e-07	1.03719e-05	8.40495e-06	BPIFB1/KLRC2/BTK/LBP/TRIM15/TNIP3/CAV1/HAVCR2/PIK3AP1/CLEC6A/MNDA/ZBP1/LILRA2/TLR10/TREML4/COLEC12/FCN1/CD300LF/PYHIN1/TLR8/NLRP3/LTF/CD14/SCIMP/BIRC3/HCK/LILRA4/KLRD1/ACOD1/CLEC4E/LY96/IRF4/TYROBP/CD300A/FCRL3	35
BP	GO:0008037	cell recognition	27/1113	155/18614	4.80535e-07	1.1097e-05	8.9925e-06	FCGR1A/FOLR2/DOCK2/LBP/PAEP/HAVCR2/CRTAM/PLA2G5/ADAM2/CRTAC1/COLEC12/FCN1/FOLR3/CCL21/CD6/OVGP1/CCL19/NEXN/PTX3/SPON2/CD226/CD209/NCR3/C4B/CD5/C4BPA/CFP	27
BP	GO:0022617	extracellular matrix disassembly	16/1113	62/18614	4.81391e-07	1.1097e-05	8.9925e-06	CTSG/CTSK/MMP11/DDR2/IL6/PDPN/MELTF/MMP3/MMP13/FAP/MMP7/CMA1/KLK4/ELANE/TPSAB1/MMP9	16
BP	GO:0002444	myeloid leukocyte mediated immunity	22/1113	110/18614	4.81987e-07	1.1097e-05	8.9925e-06	FCGR1A/CTSG/BTK/IGHG1/ITGB2/IL6/ITGAM/FCGR3A/CD84/PTGDR/PTGDS/STAP1/SPON2/ELANE/PIK3CD/RAB44/CCL3/TYROBP/SPI1/LAT2/CD300A/IL13RA2	22
BP	GO:0007596	blood coagulation	34/1113	224/18614	5.04858e-07	1.15695e-05	9.37541e-06	TREML1/CTSG/DGKK/FLNA/F13A1/SERPINA1/GAS6/F3/CAV1/P2RX1/SAA1/IL6/PDPN/ITGB3/CD40LG/LCK/F2RL2/FERMT3/WAS/COMP/FCER1G/MYL9/COL3A1/FAP/SERPINE2/AXL/SERPING1/P2RY12/PLEK/EMILIN1/SHH/TSPAN32/APOE/TFPI2	34
BP	GO:0010720	positive regulation of cell development	53/1113	432/18614	5.17045e-07	1.17939e-05	9.55728e-06	BIN1/CR1/ZAP70/CD27/HLA-DRA/BTK/GAS6/VEGFC/ROR2/SOX8/IL6/LILRB2/NCKAP1L/NEFL/TRPV2/GLI2/CXCL12/TGM2/RHOH/IL12RB1/HLA-DRB1/VNN1/RUNX3/PTPRC/IL2RG/SLIT2/NLRP3/SASH3/CCL19/L1CAM/TESC/IFNG/LILRB4/CD4/ADIPOQ/NTRK2/CD86/GPR68/FN1/IL7R/SERPINE2/EVI2B/FGF2/AXL/RELN/CSF1/SHH/LTA/TYROBP/CD80/SPI1/DCSTAMP/IL2RA	53
BP	GO:0044000	movement in host	30/1113	185/18614	5.62253e-07	1.2766e-05	1.0345e-05	CR1/SIGLEC1/ANPEP/HTR2A/CLEC4G/CLDN6/GAS6/SLC10A1/CAV1/SELPLG/TRIM10/ITGB3/CCR5/IFITM3/AGTR1/AVPR1B/FCN1/HLA-DRB1/MRC1/CD4/ITGA5/SLAMF1/CD86/NCAM1/PTX3/CR2/AXL/CD209/ICAM1/CD80	30
BP	GO:0032720	negative regulation of tumor necrosis factor production	18/1113	78/18614	5.76964e-07	1.30399e-05	1.0567e-05	MIR149/CLEC4A/LBP/GAS6/HAVCR2/CD33/GPR18/SIRPA/LILRB4/ADIPOQ/SLAMF1/ACP5/LILRB1/LILRA4/AXL/BPI/ORM1/IGF1	18
BP	GO:0034612	response to tumor necrosis factor	37/1113	257/18614	6.15785e-07	1.38538e-05	1.12265e-05	HMHB1/TNFRSF17/SPHK1/CCL4/CD70/GAS6/CTSK/BIRC7/CCL24/COL1A1/CCL8/CCL7/VCAM1/CALCA/TNFSF13B/CCL21/CCL19/ADIPOQ/SLC2A4/CCL18/CD14/TNFRSF13C/BIRC3/AFF3/CCL23/CRHBP/SFRP1/CCL25/ANKRD1/ACOD1/CCL3/TCL1A/CCL2/DCSTAMP/CHI3L1/CCL13/UBD	37
BP	GO:0002507	tolerance induction	11/1113	30/18614	6.32785e-07	1.41715e-05	1.1484e-05	HAVCR2/CD274/LILRB2/PDCD1/LILRB4/CLC/ACOD1/IDO1/IL2RA/ICOS/CD3E	11
BP	GO:0002707	negative regulation of lymphocyte mediated immunity	15/1113	56/18614	6.49275e-07	1.44098e-05	1.16771e-05	TBX21/CR1/CLEC4G/CR1L/HAVCR2/NCKAP1L/KIR2DL4/PTPRC/LILRB4/SLAMF1/IL7R/LILRB1/CR2/KLRD1/C4BPA	15
BP	GO:0002823	negative regulation of adaptive immune response based on somatic recombination of immune receptors built from immunoglobulin superfamily domains	15/1113	56/18614	6.49275e-07	1.44098e-05	1.16771e-05	TBX21/CR1/CLEC4G/CR1L/HAVCR2/NCKAP1L/IL1RL1/PTPRC/LILRB4/SLAMF1/IL7R/LILRB1/CR2/KLRD1/C4BPA	15
BP	GO:0002228	natural killer cell mediated immunity	18/1113	79/18614	7.05893e-07	1.55961e-05	1.26384e-05	CORO1A/KLRC2/HAVCR2/CRTAM/KIR2DL4/FCGR3A/SH2D1A/SLAMF6/LAG3/LILRB1/CD226/IL18RAP/KLRD1/NCR3/CD2/NKG7/KIR3DL1/GZMB	18
BP	GO:0019722	calcium-mediated signaling	30/1113	187/18614	7.11408e-07	1.56478e-05	1.26803e-05	SLA2/ZAP70/LMCD1/BTK/SGCD/SPHK1/CCL4/CMKLR1/CCR6/FPR2/CCR5/VCAM1/FCGR3A/AGTR1/PTPRC/CASQ2/CD4/P2RY12/CD22/TRAT1/PLEK/CCL3/KSR2/PLN/PTGFR/LAT2/CD3E/TBC1D10C/ATP1A2/IGF1	30
BP	GO:0007200	phospholipase C-activating G protein-coupled receptor signaling pathway	22/1113	113/18614	7.82239e-07	1.71293e-05	1.38809e-05	ADRA1D/HTR2A/CMKLR1/GPR65/CHRM1/PTGER3/C5AR1/FPR2/F2RL2/GPR18/CALCA/TGM2/FPR3/AGTR1/GPR174/CHRM2/FPR1/C3AR1/P2RY12/P2RY10/ACTN2/GPR55	22
BP	GO:0071677	positive regulation of mononuclear cell migration	17/1113	72/18614	8.37688e-07	1.82623e-05	1.4799e-05	CORO1A/CXCL10/CCL4/GAS6/CCR6/CXCL13/FPR2/CCL7/ITGB3/CXCL12/AIF1/SPN/CCL21/SLAMF1/CSF1/CCL3/SPI1	17
BP	GO:0050817	coagulation	34/1113	229/18614	8.50938e-07	1.84695e-05	1.49669e-05	TREML1/CTSG/DGKK/FLNA/F13A1/SERPINA1/GAS6/F3/CAV1/P2RX1/SAA1/IL6/PDPN/ITGB3/CD40LG/LCK/F2RL2/FERMT3/WAS/COMP/FCER1G/MYL9/COL3A1/FAP/SERPINE2/AXL/SERPING1/P2RY12/PLEK/EMILIN1/SHH/TSPAN32/APOE/TFPI2	34
BP	GO:0002643	regulation of tolerance induction	9/1113	20/18614	8.71748e-07	1.88382e-05	1.52656e-05	HAVCR2/CD274/LILRB2/PDCD1/LILRB4/CLC/IDO1/IL2RA/CD3E	9
BP	GO:0002758	innate immune response-activating signaling pathway	32/1113	209/18614	8.92019e-07	1.9192e-05	1.55524e-05	BPIFB1/KLRC2/BTK/LBP/TRIM15/TNIP3/CAV1/HAVCR2/PIK3AP1/CLEC6A/LILRA2/TLR10/TREML4/COLEC12/FCN1/CD300LF/TLR8/NLRP3/LTF/CD14/SCIMP/BIRC3/HCK/LILRA4/KLRD1/ACOD1/CLEC4E/LY96/IRF4/TYROBP/CD300A/FCRL3	32
BP	GO:0007599	hemostasis	34/1113	230/18614	9.42426e-07	2.01884e-05	1.63598e-05	TREML1/CTSG/DGKK/FLNA/F13A1/SERPINA1/GAS6/F3/CAV1/P2RX1/SAA1/IL6/PDPN/ITGB3/CD40LG/LCK/F2RL2/FERMT3/WAS/COMP/FCER1G/MYL9/COL3A1/FAP/SERPINE2/AXL/SERPING1/P2RY12/PLEK/EMILIN1/SHH/TSPAN32/APOE/TFPI2	34
BP	GO:0030888	regulation of B cell proliferation	16/1113	65/18614	9.63052e-07	2.04524e-05	1.65738e-05	CD38/BTK/GPR183/MNDA/NCKAP1L/TNFSF13B/CTLA4/PTPRC/SASH3/TNFRSF13C/MZB1/CD22/TYROBP/CD300A/TNFRSF13B/FCRL3	16
BP	GO:0031663	lipopolysaccharide-mediated signaling pathway	16/1113	65/18614	9.63052e-07	2.04524e-05	1.65738e-05	LBP/LILRA2/CD6/LTF/CD14/SCIMP/LY86/HCK/TIFAB/ACOD1/BPI/LY96/CCL3/CCL2/SPI1/CD180	16
BP	GO:0043270	positive regulation of monoatomic ion transport	34/1113	231/18614	1.04297e-06	2.20546e-05	1.78721e-05	KCNH2/STAC2/FLNA/CXCL10/CCL4/CAMK2A/CAV1/CHRM1/P2RX1/FXYD2/STAC/LILRA5/TRPV2/LILRA2/CXCL12/CXCL11/CXCL9/NKX2-5/TESC/IFNG/FHL1/MS4A1/SCN1B/LRRC38/KCNMB1/CD19/RELN/JPH2/P2RY12/ACTN2/CCL3/CCL2/NTSR1/MYLK	34
BP	GO:2000516	positive regulation of CD4-positive, alpha-beta T cell activation	13/1113	44/18614	1.0614e-06	2.2315e-05	1.80831e-05	HLA-DRA/CD28/NCKAP1L/IL12RB1/HLA-DRB1/IL2RG/NLRP3/SASH3/CCL19/IFNG/CD86/CD80/CD3E	13
BP	GO:0030168	platelet activation	24/1113	133/18614	1.0651e-06	2.2315e-05	1.80831e-05	TREML1/CTSG/DGKK/FLNA/P2RX1/SAA1/IL6/PDPN/ITGB3/CD40LG/LCK/F2RL2/FERMT3/COMP/FCER1G/MYL9/COL3A1/SERPINE2/AXL/P2RY12/PLEK/EMILIN1/TSPAN32/APOE	24
BP	GO:1903707	negative regulation of hemopoiesis	22/1113	115/18614	1.06887e-06	2.2315e-05	1.80831e-05	TBX21/CR1/CLEC4G/C1QC/TNFRSF11B/TMEM176B/LILRB3/CTLA4/RUNX3/LAG3/LILRB4/ADIPOQ/LTF/GPR68/FGL2/LILRB1/DTX1/SFRP1/SHH/CCL3/TNFAIP6/GPR55	22
BP	GO:0002407	dendritic cell chemotaxis	10/1113	26/18614	1.23468e-06	2.56678e-05	2.08001e-05	CXCR1/GAS6/CCR6/GPR183/CCR5/SLAMF8/CCL21/CCL19/SLAMF1/SPI1	10
BP	GO:0002335	mature B cell differentiation	12/1113	38/18614	1.24823e-06	2.58406e-05	2.09401e-05	DOCK10/CR1/IRF8/ITM2A/IL6/GPR183/SLAMF8/IL2RG/CDH17/CD19/POU2AF1/SPI1	12
BP	GO:0031214	biomineral tissue development	28/1113	173/18614	1.38131e-06	2.84758e-05	2.30756e-05	MGP/ASPN/FAM20C/FGFR3/GAS6/DSPP/ROR2/BMPR1B/COL1A1/DDR2/PTHLH/MMP13/RFLNA/TBX1/COMP/IBSP/LTF/FAM20A/GPC3/NELL1/KLK4/SPP1/ENPP1/RSPO2/CCL3/PKDCC/SRGN/IGF1	28
BP	GO:0071356	cellular response to tumor necrosis factor	34/1113	235/18614	1.55305e-06	3.18828e-05	2.58365e-05	HMHB1/TNFRSF17/SPHK1/CCL4/CD70/GAS6/CTSK/BIRC7/CCL24/COL1A1/CCL8/CCL7/VCAM1/CALCA/TNFSF13B/CCL21/CCL19/ADIPOQ/SLC2A4/CCL18/TNFRSF13C/BIRC3/CCL23/CRHBP/SFRP1/CCL25/ANKRD1/ACOD1/CCL3/TCL1A/CCL2/DCSTAMP/CHI3L1/CCL13	34
BP	GO:0042116	macrophage activation	21/1113	109/18614	1.6565e-06	3.38656e-05	2.74432e-05	SPHK1/ITGB2/LBP/C5AR1/HAVCR2/VSIG4/IL31RA/IL6/IL1RL1/ITGAM/FCGR3A/AIF1/C1QA/CD84/PTPRC/IFNG/STAP1/CST7/BPI/CCL3/TYROBP	21
BP	GO:0045066	regulatory T cell differentiation	12/1113	39/18614	1.70534e-06	3.47199e-05	2.81355e-05	CR1/HLA-DRA/LILRB2/CD28/PLA2G2D/CTLA4/HLA-DRB1/LAG3/FUT7/IL2RG/IFNG/LILRB4	12
BP	GO:0071622	regulation of granulocyte chemotaxis	14/1113	53/18614	1.83724e-06	3.72514e-05	3.0187e-05	CMKLR1/LBP/C5AR1/RARRES2/NCKAP1L/CCL21/SLIT2/CCL19/SLAMF1/CSF1R/C3AR1/CSF1/THBS4/TNFAIP6	14
BP	GO:0036336	dendritic cell migration	11/1113	33/18614	1.89864e-06	3.8182e-05	3.0941e-05	CXCR1/GAS6/CCR6/GPR183/CCR5/SLAMF8/CCL21/CCL19/SLAMF1/ASB2/SPI1	11
BP	GO:0072677	eosinophil migration	11/1113	33/18614	1.89864e-06	3.8182e-05	3.0941e-05	CCL4/CCL24/CCL8/CCL7/CCL18/CCL23/CCL25/CCL3/CCL2/CD300A/CCL13	11
BP	GO:0033630	positive regulation of cell adhesion mediated by integrin	9/1113	22/18614	2.31497e-06	4.63653e-05	3.75724e-05	FOXC2/CXCL13/ITGB3/NCKAP1L/CCL21/TGFB2/SFRP2/P2RY12/CD3E	9
BP	GO:0008228	opsonization	8/1113	17/18614	2.3841e-06	4.75564e-05	3.85377e-05	LBP/PLA2G5/FCN1/PTX3/SPON2/C4B/C4BPA/CFP	8
BP	GO:0001774	microglial cell activation	13/1113	47/18614	2.43168e-06	4.77326e-05	3.86804e-05	SPHK1/ITGB2/C5AR1/IL6/ITGAM/AIF1/C1QA/PTPRC/IFNG/STAP1/CST7/CCL3/TYROBP	13
BP	GO:0002701	negative regulation of production of molecular mediator of immune response	13/1113	47/18614	2.43168e-06	4.77326e-05	3.86804e-05	TBX21/CR1/TGFB3/TGFB2/LILRB4/SLAMF1/ACP5/LILRB1/AXL/CD22/APOA2/IL13RA2/FCRL3	13
BP	GO:0002920	regulation of humoral immune response	13/1113	47/18614	2.43168e-06	4.77326e-05	3.86804e-05	CR1/CR1L/CD5L/CXCL13/VSIG4/FCER2/PTPRC/CR2/SERPING1/ACOD1/LTA/C4BPA/GATA6	13
BP	GO:0043277	apoptotic cell clearance	13/1113	47/18614	2.43168e-06	4.77326e-05	3.86804e-05	XKR7/GAS6/ITGB3/TGM2/FCN1/CD300LF/AXL/XKR4/C4B/CCL2/TYROBP/MARCO/C4A	13
BP	GO:0043372	positive regulation of CD4-positive, alpha-beta T cell differentiation	11/1113	34/18614	2.65557e-06	5.19206e-05	4.20743e-05	HLA-DRA/NCKAP1L/IL12RB1/HLA-DRB1/IL2RG/NLRP3/SASH3/CCL19/IFNG/CD86/CD80	11
BP	GO:0043370	regulation of CD4-positive, alpha-beta T cell differentiation	14/1113	55/18614	2.97374e-06	5.79115e-05	4.6929e-05	TBX21/HLA-DRA/NCKAP1L/IL12RB1/HLA-DRB1/RUNX3/IL2RG/NLRP3/SASH3/CCL19/IFNG/CD86/IRF4/CD80	14
BP	GO:0061448	connective tissue development	37/1113	275/18614	3.20442e-06	6.21582e-05	5.03704e-05	MGP/HAND2/CHRDL2/FGFR3/CTSK/CYTL1/HMGCS2/FOXC2/SOX8/BMPR1B/COL1A1/TGFBI/ITGB3/HMGA2/GDF5/PTHLH/OGN/EPYC/SELENOM/ACTA2/MMP13/ANXA6/RFLNA/COMP/SFRP2/COL3A1/OPTC/FGF2/CSF1/WNT5B/RSPO2/PKDCC/SPI1/PRRX1/CHI3L1/HAND1/EFEMP1	37
BP	GO:0048002	antigen processing and presentation of peptide antigen	16/1113	71/18614	3.38898e-06	6.54804e-05	5.30625e-05	FCGR1A/HLA-DMB/HLA-DRA/CLEC4A/HLA-DOA/HLA-DPA1/HLA-DRB5/HLA-DRB1/FCER1G/CTSE/HLA-DOB/HLA-DQB1/CD209/HLA-DQA1/HLA-DQA2/HLA-DPB1	16
BP	GO:0050832	defense response to fungus	14/1113	56/18614	3.74856e-06	7.21452e-05	5.84634e-05	CTSG/CLEC4A/CLEC6A/RARRES2/PLA2G5/ZBP1/GNLY/CLEC4D/LTF/CLEC4C/SPON2/ELANE/CLEC4E/SPI1	14
BP	GO:0007188	adenylate cyclase-modulating G protein-coupled receptor signaling pathway	33/1113	234/18614	3.88555e-06	7.44906e-05	6.0364e-05	GPR171/ADRA1D/FLNA/CXCL10/GPR65/SSTR2/ADGRG5/CHRM1/PTGER3/ADGRE3/FPR2/ADGRE1/GRM3/ITGB3/PTHLH/CXCL11/CALCA/GIP/CXCL9/ADRB3/ADGRD1/GPHA2/TSHR/RAMP1/CHRM2/FPR1/GLP2R/P2RY12/PLN/MARCO/PTGFR/ADGRG3/PDE4B	33
BP	GO:0006910	phagocytosis, recognition	10/1113	29/18614	3.94812e-06	7.51058e-05	6.08625e-05	FCGR1A/LBP/PLA2G5/COLEC12/FCN1/PTX3/SPON2/C4B/C4BPA/CFP	10
BP	GO:0048245	eosinophil chemotaxis	10/1113	29/18614	3.94812e-06	7.51058e-05	6.08625e-05	CCL4/CCL24/CCL8/CCL7/CCL18/CCL23/CCL25/CCL3/CCL2/CCL13	10
BP	GO:0002709	regulation of T cell mediated immunity	19/1113	97/18614	3.96638e-06	7.51629e-05	6.09089e-05	TBX21/CLEC4G/HLA-DRA/CD1C/IL6/NCKAP1L/IL12RB1/HLA-DRB1/WAS/PTPRC/FUT7/NLRP3/SASH3/LILRB4/SLAMF1/IL7R/LILRB1/CLC/KLRD1	19
BP	GO:0032615	interleukin-12 production	15/1113	64/18614	4.05912e-06	7.63331e-05	6.18571e-05	LTB/IL16/CMKLR1/IRF8/CD40LG/LILRA5/TLR8/CCL19/IFNG/SCIMP/SLAMF1/ACP5/LILRB1/IDO1/TIGIT	15
BP	GO:0032655	regulation of interleukin-12 production	15/1113	64/18614	4.05912e-06	7.63331e-05	6.18571e-05	LTB/IL16/CMKLR1/IRF8/CD40LG/LILRA5/TLR8/CCL19/IFNG/SCIMP/SLAMF1/ACP5/LILRB1/IDO1/TIGIT	15
BP	GO:0002287	alpha-beta T cell activation involved in immune response	16/1113	72/18614	4.11792e-06	7.68522e-05	6.22778e-05	TBX21/HLA-DRA/EOMES/IL6/GPR183/SPN/IL12RB1/HLA-DRB1/SLAMF6/NLRP3/CCL19/IFNG/LY9/CD86/IRF4/CD80	16
BP	GO:0002293	alpha-beta T cell differentiation involved in immune response	16/1113	72/18614	4.11792e-06	7.68522e-05	6.22778e-05	TBX21/HLA-DRA/EOMES/IL6/GPR183/SPN/IL12RB1/HLA-DRB1/SLAMF6/NLRP3/CCL19/IFNG/LY9/CD86/IRF4/CD80	16
BP	GO:0042060	wound healing	51/1113	439/18614	4.21317e-06	7.83332e-05	6.34779e-05	TREML1/CTSG/DGKK/FLNA/F13A1/TGFB3/SERPINA1/GAS6/NRG1/F3/CAV1/P2RX1/FOXC2/COL1A1/SAA1/DDR2/IL6/PDPN/MIR200B/ITGB3/JAML/CD40LG/LCK/F2RL2/ACTA2/SMOC2/ANXA6/FERMT3/WAS/COMP/TGFB2/FCER1G/MYL9/COL3A1/FAP/ITGA5/SERPINE2/FGF2/AXL/SERPING1/P2RY12/WNT5B/PLEK/EMILIN1/CLDN19/SHH/TSPAN32/APOE/TFPI2/IGF1/MYLK	51
BP	GO:0002312	B cell activation involved in immune response	18/1113	89/18614	4.40385e-06	8.15706e-05	6.61014e-05	DOCK10/TBX21/CR1/AICDA/CCR6/GAPT/IRF8/ITM2A/IL6/GPR183/CD28/CD40LG/PTPRC/CDH17/CD19/POU2AF1/SPI1/CD180	18
BP	GO:0042742	defense response to bacterium	40/1113	314/18614	5.10333e-06	9.41727e-05	7.63136e-05	FCGR1A/CTSG/LBP/AICDA/WFDC13/C5AR1/HAVCR2/CXCL13/FPR2/TNFSF8/IRF8/IL6/STAB1/RARRES2/SLAMF8/MPEG1/GNLY/COLEC12/IGHM/HP/SPN/FCER1G/CLEC4D/CD4/LTF/PPBP/IGKV3-20/ACP5/IL7R/LYZ/SPON2/ELANE/SSC5D/EMILIN1/RNASE6/CLEC4E/BPI/LTA/SFTPD/CFP	40
BP	GO:0002269	leukocyte activation involved in inflammatory response	13/1113	50/18614	5.18701e-06	9.5031e-05	7.70091e-05	SPHK1/ITGB2/C5AR1/IL6/ITGAM/AIF1/C1QA/PTPRC/IFNG/STAP1/CST7/CCL3/TYROBP	13
BP	GO:0019730	antimicrobial humoral response	22/1113	126/18614	5.18842e-06	9.5031e-05	7.70091e-05	CTSG/PF4V1/CXCL10/CXCL5/WFDC13/CXCL13/RARRES2/GNLY/CXCL11/IGHM/CXCL9/LTF/PPBP/IGKV3-20/LYZ/SPON2/ELANE/ACOD1/RNASE6/SFTPD/CCL13/GATA6	22
BP	GO:0032689	negative regulation of type II interferon production	12/1113	43/18614	5.35404e-06	9.77014e-05	7.91731e-05	CR1/GAS6/HAVCR2/PDCD1LG2/CD274/IL1RL1/HLA-DRB1/LILRB4/SLAMF1/LILRB1/AXL/LGALS9B	12
BP	GO:0045123	cellular extravasation	16/1113	74/18614	6.01003e-06	0.000109267	8.85455e-05	SELPLG/ITGAL/CHST4/JAML/LYVE1/CXCL12/VCAM1/SPN/CCL21/FUT7/SIRPA/ELANE/CCL25/PIK3CD/ICAM1/CCL2	16
BP	GO:0032613	interleukin-10 production	15/1113	66/18614	6.10165e-06	0.00011012	8.92368e-05	BTK/PDCD1LG2/CD274/IL6/CD28/CD40LG/LILRA5/HLA-DRB1/SASH3/LILRB4/LILRB1/IDO1/TIGIT/IRF4/TYROBP	15
BP	GO:0032653	regulation of interleukin-10 production	15/1113	66/18614	6.10165e-06	0.00011012	8.92368e-05	BTK/PDCD1LG2/CD274/IL6/CD28/CD40LG/LILRA5/HLA-DRB1/SASH3/LILRB4/LILRB1/IDO1/TIGIT/IRF4/TYROBP	15
BP	GO:0030099	myeloid cell differentiation	49/1113	421/18614	6.15092e-06	0.000110604	8.9629e-05	GPR171/OSCAR/FAM20C/FLNA/RASGRP4/C1QC/ROR2/TRIM10/IRF8/IKZF1/IL31RA/GPR183/TNFRSF11B/NCKAP1L/GAB3/IL1RL1/DHRS2/IL11/THPO/CSF3/LILRB3/HLA-DRB1/CCL19/TESC/IFNG/LILRB4/CD4/ADIPOQ/BATF2/LTF/GPC3/GPR68/LILRB1/EVI2B/TIFAB/CSF1R/CSF1/SFRP1/PIK3CD/BATF3/IRF4/CCL3/TNFAIP6/TYROBP/SPI1/DCSTAMP/GPR55/UBD/MMP9	49
BP	GO:0001649	osteoblast differentiation	34/1113	250/18614	6.26452e-06	0.000112237	9.09524e-05	MIR200C/HAND2/FAM20C/GDPD2/COL6A1/VEGFC/SOX8/BMPR1B/COL1A1/DDR2/IL6/TWIST2/PTHLH/GLI2/PENK/ITGA11/RANBP3L/IBSP/CTHRC1/IGF2/SFRP2/LTF/NELL1/SPP1/FGF2/MRC2/SFRP1/RSPO2/SHH/CCL3/TNFAIP6/TNC/OSTN/IGF1	34
BP	GO:0045059	positive thymic T cell selection	7/1113	14/18614	6.34542e-06	0.000113275	9.17932e-05	ZAP70/DOCK2/CD3D/PTPRC/CD3G/SHH/CD3E	7
BP	GO:1905521	regulation of macrophage migration	12/1113	44/18614	6.96379e-06	0.000123865	0.000100375	CMKLR1/C5AR1/RARRES2/SLAMF8/STAP1/SLAMF1/CSF1R/C3AR1/CSF1/P2RY12/EMILIN1/CCL3	12
BP	GO:0002291	T cell activation via T cell receptor contact with antigen bound to MHC molecule on antigen presenting cell	6/1113	10/18614	7.68901e-06	0.000135784	0.000110034	HLA-DMB/HAVCR2/ITGAL/FGL2/LILRB1/ICAM1	6
BP	GO:0002361	CD4-positive, CD25-positive, alpha-beta regulatory T cell differentiation	6/1113	10/18614	7.68901e-06	0.000135784	0.000110034	HLA-DRA/PLA2G2D/HLA-DRB1/FUT7/IL2RG/IFNG	6
BP	GO:0019058	viral life cycle	40/1113	320/18614	8.08759e-06	0.000142313	0.000115324	CR1/SIGLEC1/ANPEP/HTR2A/CLEC4G/CLDN6/GAS6/TRIM15/LRRC15/AICDA/SLC10A1/CAV1/SELPLG/TRIM10/CCL8/ITGB3/CD28/HMGA2/CCR5/IFITM3/CXCR6/AGTR1/AVPR1B/FCN1/HLA-DRB1/MRC1/CD4/LTF/ITGA5/SLAMF1/CD86/NCAM1/PTX3/CR2/AXL/CD209/ICAM1/CCL2/CD80/APOE	40
BP	GO:0007157	heterophilic cell-cell adhesion via plasma membrane cell adhesion molecules	13/1113	52/18614	8.30108e-06	0.00014555	0.000117947	CRTAM/ITGAL/JAML/VCAM1/CADM3/TENM3/CD6/TENM2/SCARF2/ITGA5/CD209/ICAM1/IGSF21	13
BP	GO:0030316	osteoclast differentiation	19/1113	102/18614	8.56221e-06	0.000149596	0.000121226	OSCAR/FAM20C/GPR183/TNFRSF11B/LILRB3/IFNG/LILRB4/LTF/GPC3/GPR68/LILRB1/CSF1R/CSF1/SFRP1/CCL3/TNFAIP6/TYROBP/DCSTAMP/GPR55	19
BP	GO:0150076	neuroinflammatory response	16/1113	76/18614	8.64411e-06	0.000150493	0.000121953	SPHK1/ITGB2/C5AR1/IL6/MMP3/ITGAM/AIF1/C1QA/PTPRC/IFNG/STAP1/CST7/CCL3/TYROBP/IGF1/MMP9	16
BP	GO:0030282	bone mineralization	21/1113	121/18614	9.30161e-06	0.00016137	0.000130767	MGP/ASPN/FAM20C/FGFR3/ROR2/BMPR1B/DDR2/PTHLH/MMP13/RFLNA/COMP/IBSP/LTF/GPC3/NELL1/ENPP1/RSPO2/CCL3/PKDCC/SRGN/IGF1	21
BP	GO:0050730	regulation of peptidyl-tyrosine phosphorylation	34/1113	255/18614	9.65689e-06	0.000166154	0.000134644	FCGR1A/HTR2A/FGFR3/ITGB2/GAS6/CAV1/CLEC6A/IL31RA/IL6/ITGB3/LILRA5/FGF7/SAMSN1/IL11/CSF3/CRLF1/PTPRC/IGF2/SFRP2/IFNG/LILRB4/CD4/ADIPOQ/ITGA5/NCF1/CSF1R/RELN/SFRP1/THBS4/FLT3/CD80/CD300A/CD3E/IGF1	34
BP	GO:0007229	integrin-mediated signaling pathway	20/1113	112/18614	9.71225e-06	0.000166154	0.000134644	FLNA/ITGB2/ITGAD/ITGAL/ITGB3/CD40LG/ITGAM/FERMT3/ITGA11/ITGA7/ITGAX/FYB1/COL3A1/CDH17/ITGA5/FN1/HCK/PLEK/TSPAN32/LIMS2	20
BP	GO:0032611	interleukin-1 beta production	20/1113	112/18614	9.71225e-06	0.000166154	0.000134644	SPHK1/CD33/IL6/MNDA/LILRA5/LILRA2/PYHIN1/TLR8/NLRP3/SIRPA/CCL19/IFNG/LILRB4/ACP5/ORM2/CCL3/ORM1/TYROBP/GBP5/IGF1	20
BP	GO:0032651	regulation of interleukin-1 beta production	20/1113	112/18614	9.71225e-06	0.000166154	0.000134644	SPHK1/CD33/IL6/MNDA/LILRA5/LILRA2/PYHIN1/TLR8/NLRP3/SIRPA/CCL19/IFNG/LILRB4/ACP5/ORM2/CCL3/ORM1/TYROBP/GBP5/IGF1	20
BP	GO:0051283	negative regulation of sequestering of calcium ion	22/1113	131/18614	9.93155e-06	0.000169317	0.000137208	CORO1A/HTR2A/FLNA/CXCL10/ITGB3/CCR5/LCK/CXCL11/ANXA6/CXCL9/CCL21/PTPRC/CCL19/CASQ2/CD19/FGF2/JPH2/FASLG/CCL3/PLN/NTSR1/ATP1A2	22
BP	GO:0050731	positive regulation of peptidyl-tyrosine phosphorylation	27/1113	181/18614	1.01999e-05	0.000173293	0.000140429	FCGR1A/HTR2A/FGFR3/GAS6/CLEC6A/IL31RA/IL6/ITGB3/LILRA5/FGF7/IL11/CSF3/CRLF1/PTPRC/IGF2/IFNG/CD4/ADIPOQ/ITGA5/NCF1/CSF1R/RELN/THBS4/FLT3/CD80/CD3E/IGF1	27
BP	GO:0002517	T cell tolerance induction	7/1113	15/18614	1.12825e-05	0.000191028	0.000154801	LILRB2/LILRB4/CLC/IDO1/IL2RA/ICOS/CD3E	7
BP	GO:0051216	cartilage development	29/1113	203/18614	1.14474e-05	0.000193155	0.000156525	MGP/HAND2/CHRDL2/FGFR3/CTSK/CYTL1/BMPR1B/COL1A1/TGFBI/HMGA2/GDF5/PTHLH/OGN/EPYC/MMP13/ANXA6/RFLNA/COMP/SFRP2/COL3A1/OPTC/FGF2/WNT5B/RSPO2/PKDCC/PRRX1/CHI3L1/HAND1/EFEMP1	29
BP	GO:0002438	acute inflammatory response to antigenic stimulus	9/1113	26/18614	1.16965e-05	0.000195351	0.000158304	FCGR1A/BTK/IGHG1/IL31RA/PLA2G2D/FCGR3A/CD6/FUT7/ELANE	9
BP	GO:0046629	gamma-delta T cell activation	9/1113	26/18614	1.16965e-05	0.000195351	0.000158304	ITK/NCKAP1L/JAML/GPR18/PTPRC/CD3G/TRGC2/LILRB1/CD3E	9
BP	GO:1905523	positive regulation of macrophage migration	9/1113	26/18614	1.16965e-05	0.000195351	0.000158304	CMKLR1/C5AR1/RARRES2/SLAMF1/CSF1R/C3AR1/CSF1/P2RY12/CCL3	9
BP	GO:0002761	regulation of myeloid leukocyte differentiation	21/1113	123/18614	1.20881e-05	0.00020121	0.000163052	C1QC/ROR2/TNFRSF11B/LILRB3/HLA-DRB1/TESC/IFNG/LILRB4/CD4/ADIPOQ/LTF/GPR68/LILRB1/EVI2B/CSF1/SFRP1/CCL3/TNFAIP6/TYROBP/DCSTAMP/GPR55	21
BP	GO:0051282	regulation of sequestering of calcium ion	22/1113	133/18614	1.27383e-05	0.000211318	0.000171243	CORO1A/HTR2A/FLNA/CXCL10/ITGB3/CCR5/LCK/CXCL11/ANXA6/CXCL9/CCL21/PTPRC/CCL19/CASQ2/CD19/FGF2/JPH2/FASLG/CCL3/PLN/NTSR1/ATP1A2	22
BP	GO:0007517	muscle organ development	42/1113	351/18614	1.4314e-05	0.000236661	0.00019178	SGCD/CXCL10/MSC/MKX/NRG1/CAV1/FOXC2/FOXH1/SOX8/TCAP/EOMES/SPEG/ALX4/HLF/MYL3/DPF3/ITGA11/NKX2-5/ITGA7/TBX1/TGFB2/IGF2/CRYAB/COL3A1/FHL1/SGCA/DES/TIFAB/JPH2/COL6A3/RXRG/TAGLN/PAX5/ANKRD1/ACTC1/SHH/ASB2/NPHS1/POPDC2/HAND1/IGF1/MYLK	42
BP	GO:0038094	Fc-gamma receptor signaling pathway	10/1113	33/18614	1.46498e-05	0.000241404	0.000195624	FCGR1A/LCK/MYO1G/FCGR3A/PTPRC/FCER1G/CLEC4D/HCK/CLEC4E/PLPP4	10
BP	GO:0002294	CD4-positive, alpha-beta T cell differentiation involved in immune response	15/1113	71/18614	1.56993e-05	0.000257835	0.000208938	TBX21/HLA-DRA/IL6/GPR183/SPN/IL12RB1/HLA-DRB1/SLAMF6/NLRP3/CCL19/IFNG/LY9/CD86/IRF4/CD80	15
BP	GO:0061900	glial cell activation	13/1113	55/18614	1.60464e-05	0.000261963	0.000212284	SPHK1/ITGB2/C5AR1/IL6/ITGAM/AIF1/C1QA/PTPRC/IFNG/STAP1/CST7/CCL3/TYROBP	13
BP	GO:0045060	negative thymic T cell selection	6/1113	11/18614	1.6057e-05	0.000261963	0.000212284	ZAP70/DOCK2/CD28/PTPRC/SHH/CD3E	6
BP	GO:0032731	positive regulation of interleukin-1 beta production	14/1113	63/18614	1.63072e-05	0.000265167	0.00021488	IL6/MNDA/LILRA5/LILRA2/PYHIN1/TLR8/NLRP3/CCL19/IFNG/ORM2/CCL3/ORM1/TYROBP/GBP5	14
BP	GO:0002710	negative regulation of T cell mediated immunity	9/1113	27/18614	1.66167e-05	0.000268428	0.000217523	TBX21/CLEC4G/NCKAP1L/PTPRC/LILRB4/SLAMF1/IL7R/LILRB1/KLRD1	9
BP	GO:0032753	positive regulation of interleukin-4 production	9/1113	27/18614	1.66167e-05	0.000268428	0.000217523	HAVCR2/CD28/CD40LG/FCER1G/NLRP3/SASH3/CD86/IRF4/CD3E	9
BP	GO:0002520	immune system development	28/1113	197/18614	1.77308e-05	0.000285489	0.000231348	LTB/TBX21/HAND2/AICDA/CCR6/HAVCR2/CD274/PDPN/LILRB2/PDCD1/CD28/CD40LG/NKX2-5/TBX1/PTPRC/LILRB4/CDH17/IL7R/CD248/CLC/ACOD1/IDO1/SHH/LTA/IL2RA/ICOS/CD3E/CXCR5	28
BP	GO:0071887	leukocyte apoptotic process	20/1113	117/18614	1.89962e-05	0.000304868	0.000247052	CD27/BTK/GAS6/BIRC7/CD274/IL6/PDCD1/CXCL12/CCL21/CCL19/CD3G/IL7R/LILRB1/CLC/AXL/PIK3CD/PTCRA/FASLG/IDO1/IL2RA	20
BP	GO:0045577	regulation of B cell differentiation	10/1113	34/18614	1.96475e-05	0.000313278	0.000253868	CR1/CD27/BTK/NCKAP1L/SLAMF8/IL2RG/NFAM1/SFRP1/SPI1/FCRL3	10
BP	GO:0050869	negative regulation of B cell activation	10/1113	34/18614	1.96475e-05	0.000313278	0.000253868	CR1/BTK/MNDA/SAMSN1/CTLA4/SFRP1/TYROBP/CD300A/TBC1D10C/TNFRSF13B	10
BP	GO:2000403	positive regulation of lymphocyte migration	11/1113	41/18614	1.99211e-05	0.000316617	0.000256573	CORO1A/CXCL10/CCL4/CXCL13/CCL7/ITGB3/CXCL12/AIF1/SPN/CCL21/CCL3	11
BP	GO:0051208	sequestering of calcium ion	22/1113	137/18614	2.05931e-05	0.000326245	0.000264375	CORO1A/HTR2A/FLNA/CXCL10/ITGB3/CCR5/LCK/CXCL11/ANXA6/CXCL9/CCL21/PTPRC/CCL19/CASQ2/CD19/FGF2/JPH2/FASLG/CCL3/PLN/NTSR1/ATP1A2	22
BP	GO:0034765	regulation of monoatomic ion transmembrane transport	52/1113	478/18614	2.17193e-05	0.000342984	0.00027794	KCNH2/MIR200C/STAC2/BIN1/CORO1A/SCN2B/FLNA/CXCL10/CAV1/KCNJ12/P2RX1/FXYD2/STAC/REM1/ITGB3/RGS4/KCNJ3/CXCL11/FXYD7/ASIC2/CXCL9/RRAD/CACNA2D4/CACNG6/KCNH8/TESC/IFNG/CASQ2/FHL1/MS4A1/SCN1B/KCNIP1/LRRC38/KCNMB1/CD19/RELN/JPH2/PM20D1/KCNB1/KCNMA1/ACTN2/FXYD6/CCL2/PLN/NTSR1/KCNJ9/CYBB/KCNIP3/GEM/ATP1A2/PDE4B/MMP9	52
BP	GO:0002221	pattern recognition receptor signaling pathway	27/1113	189/18614	2.26792e-05	0.000355292	0.000287913	BPIFB1/BTK/LBP/TRIM15/TNIP3/CAV1/HAVCR2/PIK3AP1/LILRA2/TLR10/TREML4/COLEC12/FCN1/CD300LF/TLR8/NLRP3/LTF/CD14/SCIMP/BIRC3/LILRA4/ACOD1/CLEC4E/LY96/IRF4/CD300A/FCRL3	27
BP	GO:0002700	regulation of production of molecular mediator of immune response	27/1113	189/18614	2.26792e-05	0.000355292	0.000287913	TBX21/CR1/BTK/TGFB3/IL6/CD28/CD40LG/KIR2DL4/TGFB2/PTPRC/NLRP3/SASH3/LILRB4/SCIMP/SLAMF1/CD86/ACP5/LILRB1/SPON2/CLC/CD226/MZB1/AXL/CD22/APOA2/IL13RA2/FCRL3	27
BP	GO:1904062	regulation of monoatomic cation transmembrane transport	41/1113	346/18614	2.2715e-05	0.000355292	0.000287913	KCNH2/MIR200C/STAC2/BIN1/CORO1A/SCN2B/FLNA/CXCL10/CAV1/P2RX1/FXYD2/STAC/REM1/ITGB3/RGS4/CXCL11/FXYD7/CXCL9/RRAD/CACNG6/TESC/IFNG/CASQ2/FHL1/MS4A1/SCN1B/KCNIP1/LRRC38/KCNMB1/CD19/JPH2/PM20D1/ACTN2/FXYD6/PLN/NTSR1/KCNIP3/GEM/ATP1A2/PDE4B/MMP9	41
BP	GO:0010758	regulation of macrophage chemotaxis	9/1113	28/18614	2.31933e-05	0.000360485	0.000292121	CMKLR1/C5AR1/RARRES2/SLAMF8/STAP1/SLAMF1/CSF1R/C3AR1/CSF1	9
BP	GO:0032703	negative regulation of interleukin-2 production	9/1113	28/18614	2.31933e-05	0.000360485	0.000292121	TBX21/CR1/NAV3/HAVCR2/VSIG4/PTPRC/LAG3/LILRB4/SFTPD	9
BP	GO:0050854	regulation of antigen receptor-mediated signaling pathway	14/1113	65/18614	2.37853e-05	0.000367888	0.000298121	SLA2/UBASH3A/LCK/SH2D1A/PTPRC/LILRB4/STAP1/CD19/CD226/NFAM1/CD22/TRAT1/CD300A/FCRL3	14
BP	GO:0007204	positive regulation of cytosolic calcium ion concentration	26/1113	179/18614	2.3819e-05	0.000367888	0.000298121	CD38/ADRA1D/HTR2A/CMKLR1/GPR65/CAV1/PTGER3/C5AR1/CXCL13/FPR2/SAA1/F2RL2/GPR18/CALCA/FPR3/AGTR1/AVPR1B/GPR174/PTGDR/CD52/FPR1/C3AR1/JPH2/P2RY10/PTGFR/GPR55	26
BP	GO:0045061	thymic T cell selection	8/1113	22/18614	2.39615e-05	0.000368932	0.000298967	ZAP70/DOCK2/CD3D/CD28/PTPRC/CD3G/SHH/CD3E	8
BP	GO:0097553	calcium ion transmembrane import into cytosol	28/1113	201/18614	2.57992e-05	0.00039599	0.000320893	MIR200C/SLC8A3/CORO1A/HTR2A/FLNA/CXCL10/CAV1/P2RX1/ITGB3/CCR5/TRPV2/LCK/CXCL11/CXCL9/CCL21/PTPRC/CCL19/CASQ2/MS4A1/CD19/FGF2/JPH2/FASLG/CCL3/PLN/NTSR1/TRPM1/ATP1A2	28
BP	GO:0032633	interleukin-4 production	10/1113	35/18614	2.60407e-05	0.000397222	0.000321892	HAVCR2/CD28/CD40LG/HLA-DRB1/FCER1G/NLRP3/SASH3/CD86/IRF4/CD3E	10
BP	GO:0032673	regulation of interleukin-4 production	10/1113	35/18614	2.60407e-05	0.000397222	0.000321892	HAVCR2/CD28/CD40LG/HLA-DRB1/FCER1G/NLRP3/SASH3/CD86/IRF4/CD3E	10
BP	GO:0014068	positive regulation of phosphatidylinositol 3-kinase signaling	16/1113	83/18614	2.78117e-05	0.000422926	0.000342722	HCST/ROR2/PIK3AP1/DDR2/DCN/CD28/CSF3/TGFB2/NTRK2/NTRK1/FN1/NCF1/FGF2/RELN/FLT3/IGF1	16
BP	GO:0051209	release of sequestered calcium ion into cytosol	21/1113	130/18614	2.87568e-05	0.000435953	0.000353278	CORO1A/HTR2A/FLNA/CXCL10/ITGB3/CCR5/LCK/CXCL11/CXCL9/CCL21/PTPRC/CCL19/CASQ2/CD19/FGF2/JPH2/FASLG/CCL3/PLN/NTSR1/ATP1A2	21
BP	GO:0030225	macrophage differentiation	13/1113	58/18614	2.95201e-05	0.000446151	0.000361542	C1QC/ROR2/IL31RA/GAB3/IL1RL1/HLA-DRB1/IFNG/CD4/ADIPOQ/CSF1R/CSF1/SPI1/MMP9	13
BP	GO:0071347	cellular response to interleukin-1	19/1113	111/18614	2.9871e-05	0.000450074	0.000364721	CCL4/CCL24/IL6/CCL8/CCL7/ZBP1/CCL21/SIRPA/CCL19/CCL18/CCL23/SFRP1/CCL25/ANKRD1/ACOD1/CCL3/CCL2/PTGIS/CCL13	19
BP	GO:0043383	negative T cell selection	6/1113	12/18614	3.04854e-05	0.000453782	0.000367725	ZAP70/DOCK2/CD28/PTPRC/SHH/CD3E	6
BP	GO:0097048	dendritic cell apoptotic process	6/1113	12/18614	3.04854e-05	0.000453782	0.000367725	GAS6/CXCL12/CCL21/CCL19/LILRB1/AXL	6
BP	GO:2000508	regulation of dendritic cell chemotaxis	6/1113	12/18614	3.04854e-05	0.000453782	0.000367725	GAS6/CCR6/SLAMF8/CCL21/SLAMF1/SPI1	6
BP	GO:2000668	regulation of dendritic cell apoptotic process	6/1113	12/18614	3.04854e-05	0.000453782	0.000367725	GAS6/CXCL12/CCL21/CCL19/LILRB1/AXL	6
BP	GO:0070555	response to interleukin-1	22/1113	141/18614	3.25662e-05	0.000483294	0.000391641	CD38/CCL4/CCL24/IL6/CCL8/CCL7/ZBP1/CCL21/SIRPA/CCL19/CCL18/CCL23/PCSK1/SFRP1/CCL25/ANKRD1/ACOD1/CCL3/CCL2/PTGIS/CHI3L1/CCL13	22
BP	GO:0045589	regulation of regulatory T cell differentiation	10/1113	36/18614	3.41361e-05	0.000505071	0.000409288	CR1/HLA-DRA/LILRB2/CD28/CTLA4/HLA-DRB1/LAG3/IL2RG/IFNG/LILRB4	10
BP	GO:0061760	antifungal innate immune response	8/1113	23/18614	3.48201e-05	0.000513649	0.00041624	CLEC4A/CLEC6A/RARRES2/PLA2G5/CLEC4D/CLEC4C/CLEC4E/SPI1	8
BP	GO:0002824	positive regulation of adaptive immune response based on somatic recombination of immune receptors built from immunoglobulin superfamily domains	20/1113	123/18614	4.01365e-05	0.000590306	0.000478359	FCGR1A/TBX21/HLA-DRA/BTK/CD1C/CLEC6A/CD274/IL6/CD28/FCER2/TNFSF13B/IL12RB1/HLA-DRB1/PTPRC/NLRP3/SASH3/CD4/SLAMF1/CD226/LTA	20
BP	GO:0002762	negative regulation of myeloid leukocyte differentiation	12/1113	52/18614	4.3718e-05	0.000641068	0.000519494	C1QC/TNFRSF11B/LILRB3/LILRB4/ADIPOQ/LTF/GPR68/LILRB1/SFRP1/CCL3/TNFAIP6/GPR55	12
BP	GO:0014065	phosphatidylinositol 3-kinase signaling	22/1113	144/18614	4.5303e-05	0.000662338	0.00053673	HTR2A/HCST/ROR2/PIK3AP1/DDR2/DCN/PIK3R5/CD28/CSF3/FCGR3A/TGFB2/NYAP2/NTRK2/NTRK1/FN1/SERPINE2/NCF1/FGF2/RELN/PIK3CD/FLT3/IGF1	22
BP	GO:0002295	T-helper cell lineage commitment	7/1113	18/18614	4.75967e-05	0.000691766	0.000560578	TBX21/IL6/SPN/IL12RB1/SLAMF6/LY9/IRF4	7
BP	GO:0002923	regulation of humoral immune response mediated by circulating immunoglobulin	7/1113	18/18614	4.75967e-05	0.000691766	0.000560578	CR1/CR1L/FCER2/PTPRC/CR2/LTA/C4BPA	7
BP	GO:0042093	T-helper cell differentiation	14/1113	69/18614	4.82059e-05	0.000696511	0.000564423	TBX21/HLA-DRA/IL6/GPR183/SPN/IL12RB1/HLA-DRB1/SLAMF6/NLRP3/CCL19/LY9/CD86/IRF4/CD80	14
BP	GO:0045576	mast cell activation	14/1113	69/18614	4.82059e-05	0.000696511	0.000564423	BTK/RHOH/CD300LF/CD84/PTGDR/PTGDS/LCP2/CD226/PIK3CD/RAB44/LAT2/CD300A/CNR2/IL13RA2	14
BP	GO:0043369	CD4-positive or CD8-positive, alpha-beta T cell lineage commitment	8/1113	24/18614	4.95017e-05	0.000713143	0.000577901	TBX21/IL6/SPN/IL12RB1/SLAMF6/LY9/SHH/IRF4	8
BP	GO:0002220	innate immune response activating cell surface receptor signaling pathway	15/1113	78/18614	5.06028e-05	0.000724767	0.00058732	BPIFB1/KLRC2/LBP/TNIP3/PIK3AP1/CLEC6A/LILRA2/FCN1/LTF/CD14/SCIMP/KLRD1/ACOD1/LY96/TYROBP	15
BP	GO:0002437	inflammatory response to antigenic stimulus	15/1113	78/18614	5.06028e-05	0.000724767	0.00058732	FCGR1A/BTK/IGHG1/IL31RA/CD28/PLA2G2D/FCGR3A/HLA-DRB1/CD6/FUT7/HCK/ELANE/RAB44/LTA/IL2RA	15
BP	GO:0046006	regulation of activated T cell proliferation	11/1113	45/18614	5.13419e-05	0.000731103	0.000592455	HHLA2/PDCD1LG2/CD274/CRTAM/IL12RB1/IGF2/LILRB4/SLAMF1/CLC/IL2RA/IGF1	11
BP	GO:1902622	regulation of neutrophil migration	11/1113	45/18614	5.13419e-05	0.000731103	0.000592455	LBP/C5AR1/NCKAP1L/SLAMF8/CCL21/FUT7/SLIT2/CCL19/C3AR1/THBS4/TNFAIP6	11
BP	GO:0034113	heterotypic cell-cell adhesion	13/1113	61/18614	5.19778e-05	0.000738024	0.000598064	ITGB2/LILRB2/ITGAD/ITGB3/LCK/VCAM1/ITGA7/ITGAX/PTPRC/SIRPA/ADIPOQ/ITGA5/CD2	13
BP	GO:0002664	regulation of T cell tolerance induction	6/1113	13/18614	5.37479e-05	0.000758785	0.000614887	LILRB2/LILRB4/CLC/IDO1/IL2RA/CD3E	6
BP	GO:0045916	negative regulation of complement activation	6/1113	13/18614	5.37479e-05	0.000758785	0.000614887	CR1/CR1L/VSIG4/CR2/SERPING1/C4BPA	6
BP	GO:0070588	calcium ion transmembrane transport	41/1113	360/18614	5.67634e-05	0.000798833	0.000647341	MIR200C/SLC8A3/STAC2/BIN1/CORO1A/HTR2A/FLNA/CXCL10/GPM6A/GAS6/CAV1/P2RX1/CACNG8/STAC/REM1/ITGB3/CCR5/TRPV2/LCK/CXCL11/ANXA6/CXCL9/RRAD/CCL21/PTPRC/CACNA2D4/CACNG6/CCL19/CASQ2/MS4A1/CD19/FGF2/JPH2/FASLG/CCL3/PLN/NTSR1/TRPM1/GEM/ATP1A2/PDE4B	41
BP	GO:0009595	detection of biotic stimulus	10/1113	38/18614	5.6909e-05	0.000798833	0.000647341	LBP/CLEC6A/SRPX/CRTAM/HLA-DRB1/NLRP3/FAP/SSC5D/LY96/C4B	10
BP	GO:0043030	regulation of macrophage activation	13/1113	62/18614	6.2209e-05	0.000870749	0.000705618	SPHK1/LBP/HAVCR2/VSIG4/IL31RA/IL6/IL1RL1/CD84/PTPRC/STAP1/CST7/BPI/CCL3	13
BP	GO:0038093	Fc receptor signaling pathway	12/1113	54/18614	6.50442e-05	0.000907854	0.000735687	FCGR1A/BTK/LCK/MYO1G/FCGR3A/PTPRC/FCER1G/CLEC4D/HCK/LILRA4/CLEC4E/PLPP4	12
BP	GO:0019932	second-messenger-mediated signaling	35/1113	292/18614	6.97816e-05	0.000971225	0.00078704	SLA2/ZAP70/LMCD1/BTK/SGCD/SPHK1/CCL4/CMKLR1/CCR6/FPR2/CCR5/VCAM1/FCGR3A/AGTR1/GIP/PTPRC/CASQ2/CD4/FPR1/P2RY12/CD22/TRAT1/PLEK/CCL3/NPPB/KSR2/PLN/PTGFR/SCT/LAT2/CD3E/APOE/TBC1D10C/ATP1A2/IGF1	35
BP	GO:0010759	positive regulation of macrophage chemotaxis	7/1113	19/18614	7.14792e-05	0.000989264	0.000801657	CMKLR1/C5AR1/RARRES2/SLAMF1/CSF1R/C3AR1/CSF1	7
BP	GO:0032695	negative regulation of interleukin-12 production	7/1113	19/18614	7.14792e-05	0.000989264	0.000801657	CMKLR1/LILRA5/TLR8/SLAMF1/ACP5/LILRB1/TIGIT	7
BP	GO:0060348	bone development	30/1113	235/18614	7.17836e-05	0.000990694	0.000802817	FAM20C/FLNA/FGFR3/TGFB3/CDX1/BMPR1B/COL1A1/DDR2/OGN/EPYC/TGM2/THPO/MMP13/ANXA6/RFLNA/RANBP3L/COMP/PTPRC/COL3A1/LTF/GPR68/ACP5/OPTC/LILRB1/TIFAB/SFRP4/TYROBP/BNC2/OSTN/IGF1	30
BP	GO:0045730	respiratory burst	10/1113	39/18614	7.24634e-05	0.000997283	0.000808156	NCF1C/LBP/NCF2/SLAMF8/NCF1B/HCK/NCF1/CD52/PIK3CD/CYBB	10
BP	GO:0002313	mature B cell differentiation involved in immune response	9/1113	32/18614	7.58229e-05	0.00103199	0.000836279	DOCK10/CR1/IRF8/ITM2A/IL6/GPR183/CDH17/POU2AF1/SPI1	9
BP	GO:0002717	positive regulation of natural killer cell mediated immunity	9/1113	32/18614	7.58229e-05	0.00103199	0.000836279	KLRC2/CRTAM/KIR2DL4/SLAMF6/LAG3/CD226/IL18RAP/KLRD1/NCR3	9
BP	GO:0045671	negative regulation of osteoclast differentiation	9/1113	32/18614	7.58229e-05	0.00103199	0.000836279	TNFRSF11B/LILRB3/LILRB4/LTF/LILRB1/SFRP1/CCL3/TNFAIP6/GPR55	9
BP	GO:0051482	positive regulation of cytosolic calcium ion concentration involved in phospholipase C-activating G protein-coupled signaling pathway	9/1113	32/18614	7.58229e-05	0.00103199	0.000836279	GPR65/F2RL2/GPR18/CALCA/AGTR1/GPR174/C3AR1/P2RY10/GPR55	9
BP	GO:2000106	regulation of leukocyte apoptotic process	16/1113	90/18614	7.78725e-05	0.00105696	0.000856518	CD27/BTK/GAS6/BIRC7/CD274/PDCD1/CXCL12/CCL21/CCL19/CD3G/IL7R/LILRB1/AXL/PIK3CD/PTCRA/IDO1	16
BP	GO:0010518	positive regulation of phospholipase activity	12/1113	55/18614	7.8718e-05	0.00106235	0.000860885	HTR2A/FGFR3/ITK/RASGRP4/C5AR1/PLA2G5/AGTR1/AVPR1B/CD86/FGF2/P2RY12/GPR55	12
BP	GO:0002260	lymphocyte homeostasis	14/1113	72/18614	7.87993e-05	0.00106235	0.000860885	DOCK10/CORO1A/TNFRSF17/SPTA1/LGALS2/GAPT/NCKAP1L/TNFSF13B/GPR174/SASH3/IL7R/SIT1/IL2RA/TNFRSF13B	14
BP	GO:0046633	alpha-beta T cell proliferation	11/1113	47/18614	7.89164e-05	0.00106235	0.000860885	ZAP70/CLEC4G/DOCK2/EBI3/CD274/CD28/PTPRC/IL2RA/CD3E/RASAL3/LGALS9B	11
BP	GO:0002821	positive regulation of adaptive immune response	20/1113	129/18614	8.01839e-05	0.00107355	0.000869959	FCGR1A/TBX21/HLA-DRA/BTK/CD1C/CLEC6A/CD274/IL6/CD28/FCER2/TNFSF13B/IL12RB1/HLA-DRB1/PTPRC/NLRP3/SASH3/CD4/SLAMF1/CD226/LTA	20
BP	GO:0051928	positive regulation of calcium ion transport	20/1113	129/18614	8.01839e-05	0.00107355	0.000869959	STAC2/CXCL10/CCL4/CAMK2A/CAV1/P2RX1/STAC/LILRA5/TRPV2/LILRA2/CXCL12/CXCL11/CXCL9/MS4A1/CD19/JPH2/CCL3/CCL2/NTSR1/MYLK	20
BP	GO:0007189	adenylate cyclase-activating G protein-coupled receptor signaling pathway	21/1113	140/18614	8.77643e-05	0.00117186	0.000949622	ADRA1D/CXCL10/GPR65/ADGRG5/PTGER3/ADGRE3/ADGRE1/PTHLH/CXCL11/CALCA/GIP/CXCL9/ADRB3/ADGRD1/GPHA2/TSHR/RAMP1/PLN/PTGFR/ADGRG3/PDE4B	21
BP	GO:0030199	collagen fibril organization	13/1113	64/18614	8.80118e-05	0.00117198	0.000949727	FOXC2/COL1A1/MMP11/DDR2/COMP/TGFB2/SFRP2/COL3A1/OPTC/TLL1/DPT/EMILIN1/AEBP1	13
BP	GO:0072540	T-helper 17 cell lineage commitment	6/1113	14/18614	8.92998e-05	0.00118593	0.000961028	TBX21/IL6/IL12RB1/SLAMF6/LY9/IRF4	6
BP	GO:1903522	regulation of blood circulation	32/1113	261/18614	9.15383e-05	0.00121239	0.000982469	KCNH2/MIR200C/CD38/SLC8A3/BIN1/ADRA1D/HTR2A/SCN2B/FLNA/CAV1/KCNJ12/P2RX1/TBXAS1/RGS4/KCNJ3/TMIGD3/MYL3/CALCA/AGTR1/AVPR1B/ASIC2/NKX2-5/TGFB2/CASQ2/SCN1B/DES/CHRM2/HSPB7/PLN/POPDC2/ATP1A2/PDE4B	32
BP	GO:0033622	integrin activation	8/1113	26/18614	9.44632e-05	0.00124778	0.00101114	CXCL13/CXCL12/FERMT3/CDH17/FN1/MZB1/P2RY12/PLEK	8
BP	GO:0006953	acute-phase response	11/1113	48/18614	9.69012e-05	0.00126977	0.00102897	SERPINA1/LBP/PTGER3/SAA1/IL6/CD163/HP/FN1/ORM2/UGT1A1/ORM1	11
BP	GO:0042269	regulation of natural killer cell mediated cytotoxicity	11/1113	48/18614	9.69012e-05	0.00126977	0.00102897	KLRC2/HAVCR2/CRTAM/KIR2DL4/SLAMF6/LAG3/LILRB1/CD226/IL18RAP/KLRD1/NCR3	11
BP	GO:0050798	activated T cell proliferation	11/1113	48/18614	9.69012e-05	0.00126977	0.00102897	HHLA2/PDCD1LG2/CD274/CRTAM/IL12RB1/IGF2/LILRB4/SLAMF1/CLC/IL2RA/IGF1	11
BP	GO:0050901	leukocyte tethering or rolling	9/1113	33/18614	9.87628e-05	0.00129073	0.00104595	SELPLG/CHST4/CXCL12/VCAM1/SPN/CCL21/FUT7/ELANE/CCL25	9
BP	GO:0002577	regulation of antigen processing and presentation	7/1113	20/18614	0.000104308	0.00135601	0.00109885	HLA-DOA/LILRB2/CCL21/WAS/CCL19/HLA-DOB/FGL2	7
BP	GO:0043011	myeloid dendritic cell differentiation	7/1113	20/18614	0.000104308	0.00135601	0.00109885	DHRS2/BATF2/BATF3/IRF4/SPI1/DCSTAMP/UBD	7
BP	GO:0050871	positive regulation of B cell activation	15/1113	83/18614	0.000106501	0.00138087	0.001119	TBX21/CD38/CD27/BTK/IL6/GPR183/CD28/NCKAP1L/TNFSF13B/PTPRC/IL2RG/SASH3/TNFRSF13C/SPI1/FCRL3	15
BP	GO:0097305	response to alcohol	31/1113	252/18614	0.000110044	0.00142306	0.00115319	CD27/CTSK/SLC10A1/HMGCS2/CDA/TBXAS1/CCL7/NPAS4/RGS4/NEFL/CCR5/ADH6/VCAM1/PENK/CSF3/CCL21/MAOB/SLIT2/CCL19/PTGDR/ADIPOQ/SLC2A4/CD14/KCNMB1/CRHBP/SFRP1/MAP4K1/UGT1A1/CCL3/PTGFR/CYBB	31
BP	GO:0032102	negative regulation of response to external stimulus	47/1113	446/18614	0.000115075	0.00148422	0.00120275	CR1/MIR149/HAVCR2/CXCL13/FPR2/VSIG4/NT5E/AOAH/SAA1/MIR200B/SIGLEC10/KIR2DL4/GPR18/SLAMF8/LILRA2/AIF1/HLA-DRB1/PTPRC/SLIT2/NLRP3/SIRPA/ADIPOQ/FAP/LTF/STAP1/CST7/ACP5/FGL2/LILRB1/HCK/SERPINE2/SPP1/ELANE/FGF2/LILRA4/SERPING1/KLRD1/ACOD1/CLDN19/TNFAIP6/CCL2/CNR2/TNFAIP8L2/IL2RA/PTGIS/APOE/IGF1	47
BP	GO:0006911	phagocytosis, engulfment	11/1113	49/18614	0.000118271	0.0015175	0.00122972	FCGR1A/XKR7/ITGB2/NCKAP1L/ITGAM/AIF1/BIN2/STAP1/XKR4/MARCO/CD300A	11
BP	GO:0033628	regulation of cell adhesion mediated by integrin	11/1113	49/18614	0.000118271	0.0015175	0.00122972	FOXC2/CXCL13/ITGB3/NCKAP1L/FERMT3/CCL21/TGFB2/SFRP2/TESC/P2RY12/CD3E	11
BP	GO:0006939	smooth muscle contraction	18/1113	113/18614	0.000125907	0.00160857	0.00130351	CD38/HTR2A/SPHK1/SSTR2/CAV1/PTGER3/TACR2/P2RX1/MYH11/CALCA/COMP/TIFAB/TBX3/CHRM2/KCNMA1/CNN1/ATP1A2/MYLK	18
BP	GO:0050878	regulation of body fluid levels	40/1113	361/18614	0.000126578	0.00160857	0.00130351	TREML1/CTSG/DGKK/FLNA/F13A1/SERPINA1/GAS6/F3/CAV1/CHRM1/P2RX1/SAA1/IL6/PDPN/AQP5/ITGB3/CD40LG/LCK/F2RL2/PRL/FERMT3/WAS/COMP/FCER1G/MYL9/COL3A1/FAP/SERPINE2/TIFAB/AXL/SERPING1/P2RY12/PLEK/EMILIN1/SHH/NPPB/SCT/TSPAN32/APOE/TFPI2	40
BP	GO:0045954	positive regulation of natural killer cell mediated cytotoxicity	8/1113	27/18614	0.000127241	0.00160857	0.00130351	KLRC2/CRTAM/SLAMF6/LAG3/CD226/IL18RAP/KLRD1/NCR3	8
BP	GO:0032743	positive regulation of interleukin-2 production	9/1113	34/18614	0.000127244	0.00160857	0.00130351	CD28/PTPRC/SASH3/CD4/CD86/IRF4/CD80/CD3E/PDE4B	9
BP	GO:0090022	regulation of neutrophil chemotaxis	9/1113	34/18614	0.000127244	0.00160857	0.00130351	LBP/C5AR1/NCKAP1L/CCL21/SLIT2/CCL19/C3AR1/THBS4/TNFAIP6	9
BP	GO:0090257	regulation of muscle system process	31/1113	254/18614	0.000127327	0.00160857	0.00130351	MIR200C/SLC8A3/BIN1/LMCD1/HAND2/SPHK1/TNNI2/SSTR2/CAV1/TACR2/P2RX1/RGS4/MYL3/CALCA/ANXA6/AIF1/NKX2-5/MYBPH/MYL9/CASQ2/SGCA/TIFAB/CHRM2/TNNT3/CNN1/PLN/PI16/ATP1A2/IGF1/PDE4B/GATA5	31
BP	GO:0048017	inositol lipid-mediated signaling	24/1113	176/18614	0.000133081	0.00167695	0.00135893	HTR2A/HCST/ROR2/PIK3AP1/TNFAIP8L3/DDR2/DCN/PIK3R5/CD28/CSF3/FCGR3A/TGFB2/NYAP2/NTRK2/NTRK1/FN1/SERPINE2/NCF1/FGF2/CSF1R/RELN/PIK3CD/FLT3/IGF1	24
BP	GO:0002468	dendritic cell antigen processing and presentation	6/1113	15/18614	0.000141311	0.00176711	0.00143199	HLA-DRA/CLEC4A/CCL21/HLA-DRB1/CCL19/FGL2	6
BP	GO:0043374	CD8-positive, alpha-beta T cell differentiation	6/1113	15/18614	0.000141311	0.00176711	0.00143199	TNFSF8/EOMES/NCKAP1L/GPR18/RUNX3/LILRB4	6
BP	GO:0044406	adhesion of symbiont to host	6/1113	15/18614	0.000141311	0.00176711	0.00143199	GAS6/LRRC15/LTF/CD209/ICAM1/SFTPD	6
BP	GO:0055074	calcium ion homeostasis	37/1113	327/18614	0.000146455	0.00181904	0.00147407	SLC8A3/CORO1A/HTR2A/SGCD/FLNA/CXCL10/CAV1/P2RX1/NT5E/CCL8/CCL7/ITGB3/CCR5/LCK/CXCL12/CXCL11/CALCA/TGM2/ANXA6/CXCL9/CCL21/PTPRC/CCL19/CASQ2/FAM20A/CCL23/CD19/ELANE/FGF2/JPH2/FASLG/CCL3/PLN/NTSR1/APOE/CCL13/ATP1A2	37
BP	GO:0001915	negative regulation of T cell mediated cytotoxicity	5/1113	10/18614	0.000148193	0.00181904	0.00147407	NCKAP1L/PTPRC/IL7R/LILRB1/KLRD1	5
BP	GO:0031666	positive regulation of lipopolysaccharide-mediated signaling pathway	5/1113	10/18614	0.000148193	0.00181904	0.00147407	CD14/SCIMP/LY86/LY96/CD180	5
BP	GO:0035747	natural killer cell chemotaxis	5/1113	10/18614	0.000148193	0.00181904	0.00147407	CCL4/CCL7/PIK3CD/CCL3/CCL2	5
BP	GO:2000425	regulation of apoptotic cell clearance	5/1113	10/18614	0.000148193	0.00181904	0.00147407	TGM2/CD300LF/C4B/CCL2/C4A	5
BP	GO:2000510	positive regulation of dendritic cell chemotaxis	5/1113	10/18614	0.000148193	0.00181904	0.00147407	GAS6/CCR6/CCL21/SLAMF1/SPI1	5
BP	GO:0002888	positive regulation of myeloid leukocyte mediated immunity	7/1113	21/18614	0.000148417	0.00181904	0.00147407	FCGR1A/BTK/ITGB2/ITGAM/STAP1/TYROBP/SPI1	7
BP	GO:0043373	CD4-positive, alpha-beta T cell lineage commitment	7/1113	21/18614	0.000148417	0.00181904	0.00147407	TBX21/IL6/SPN/IL12RB1/SLAMF6/LY9/IRF4	7
BP	GO:0042476	odontogenesis	20/1113	135/18614	0.000152313	0.00186215	0.00150901	ASPN/HAND2/FAM20C/TGFB3/DSPP/SOSTDC1/COL1A1/AQP5/TNFRSF11B/GLI2/TBX1/TGFB2/FAM20A/NGFR/KLK4/CSF1/RSPO2/SHH/HAND1/GATA6	20
BP	GO:0032635	interleukin-6 production	24/1113	178/18614	0.000158755	0.00193133	0.00156507	MIR149/IL16/BTK/LBP/GAS6/HAVCR2/IL6/LILRB2/NCKAP1L/LILRA5/LILRA2/AIF1/CD84/TLR8/SIRPA/IFNG/LILRB4/SCIMP/SLAMF1/SPON2/POU2AF1/BPI/ORM1/TYROBP	24
BP	GO:0032675	regulation of interleukin-6 production	24/1113	178/18614	0.000158755	0.00193133	0.00156507	MIR149/IL16/BTK/LBP/GAS6/HAVCR2/IL6/LILRB2/NCKAP1L/LILRA5/LILRA2/AIF1/CD84/TLR8/SIRPA/IFNG/LILRB4/SCIMP/SLAMF1/SPON2/POU2AF1/BPI/ORM1/TYROBP	24
BP	GO:0033077	T cell differentiation in thymus	15/1113	86/18614	0.000161221	0.0019565	0.00158546	ZAP70/CLEC4G/DOCK2/TNFRSF9/CD3D/CCR6/CD28/GLI2/VNN1/PTPRC/IL2RG/CD3G/IL7R/SHH/CD3E	15
BP	GO:0002719	negative regulation of cytokine production involved in immune response	9/1113	35/18614	0.000162276	0.00196446	0.00159192	TBX21/TGFB3/TGFB2/LILRB4/SLAMF1/ACP5/LILRB1/AXL/APOA2	9
BP	GO:0045670	regulation of osteoclast differentiation	13/1113	68/18614	0.000168297	0.00202244	0.0016389	TNFRSF11B/LILRB3/IFNG/LILRB4/LTF/GPR68/LILRB1/CSF1/SFRP1/CCL3/TNFAIP6/TYROBP/GPR55	13
BP	GO:0051057	positive regulation of small GTPase mediated signal transduction	13/1113	68/18614	0.000168297	0.00202244	0.0016389	GPR65/RASGRP4/F2RL2/GPR18/TGM2/GPR174/COL3A1/NTRK1/RELN/CSF1/P2RY10/GPR55/IGF1	13
BP	GO:2000401	regulation of lymphocyte migration	13/1113	68/18614	0.000168297	0.00202244	0.0016389	CORO1A/CXCL10/CCL4/CCR6/CXCL13/CCL7/ITGB3/CXCL12/AIF1/SPN/CCL21/CCL3/CCL2	13
BP	GO:0031664	regulation of lipopolysaccharide-mediated signaling pathway	8/1113	28/18614	0.00016886	0.00202426	0.00164038	LILRA2/LTF/CD14/SCIMP/LY86/ACOD1/LY96/CD180	8
BP	GO:0045471	response to ethanol	19/1113	126/18614	0.000174259	0.00208392	0.00168872	CD27/CTSK/SLC10A1/HMGCS2/TBXAS1/CCL7/RGS4/ADH6/VCAM1/PENK/CSF3/MAOB/ADIPOQ/SLC2A4/CD14/KCNMB1/CRHBP/UGT1A1/CYBB	19
BP	GO:0034142	toll-like receptor 4 signaling pathway	10/1113	43/18614	0.000175694	0.00209093	0.0016944	BPIFB1/LBP/TNIP3/PIK3AP1/LILRA2/LTF/CD14/SCIMP/ACOD1/LY96	10
BP	GO:0042554	superoxide anion generation	10/1113	43/18614	0.000175694	0.00209093	0.0016944	NCF1C/ITGB2/FPR2/NCF2/ITGAM/NCF1B/ACP5/NCF1/TYROBP/CYBB	10
BP	GO:0031348	negative regulation of defense response	33/1113	284/18614	0.000200169	0.00237647	0.00192579	CR1/MIR149/HAVCR2/FPR2/VSIG4/NT5E/AOAH/SAA1/SIGLEC10/KIR2DL4/SLAMF8/HLA-DRB1/PTPRC/NLRP3/SIRPA/ADIPOQ/CST7/ACP5/FGL2/LILRB1/HCK/ELANE/LILRA4/SERPING1/KLRD1/ACOD1/TNFAIP6/CNR2/TNFAIP8L2/IL2RA/PTGIS/APOE/IGF1	33
BP	GO:0030449	regulation of complement activation	7/1113	22/18614	0.000206497	0.0024457	0.00198189	CR1/CR1L/CD5L/VSIG4/CR2/SERPING1/C4BPA	7
BP	GO:0002715	regulation of natural killer cell mediated immunity	11/1113	52/18614	0.000207965	0.00245549	0.00198983	KLRC2/HAVCR2/CRTAM/KIR2DL4/SLAMF6/LAG3/LILRB1/CD226/IL18RAP/KLRD1/NCR3	11
BP	GO:0051051	negative regulation of transport	49/1113	483/18614	0.000208321	0.00245549	0.00198983	KCNH2/MIR200C/BIN1/CORO1A/HTR2A/NRG1/NECAB2/CAV1/PTGER3/TACR2/CD33/LILRB2/REM1/ITGB3/RGS4/NCKAP1L/IL11/CD300LF/RRAD/CD84/MAOB/SIRPA/CRYAB/CASQ2/ADIPOQ/LILRB1/SERPINE2/CRHBP/TIFAB/SFRP4/SFRP1/KCNB1/ENPP1/TRAT1/ACTN2/SHH/PKDCC/PLN/SPI1/NTSR1/SCT/CD300A/APOA2/APOE/IL13RA2/GEM/ATP1A2/OSTN/MMP9	49
BP	GO:0046640	regulation of alpha-beta T cell proliferation	10/1113	44/18614	0.000215314	0.00253186	0.00205171	ZAP70/CLEC4G/EBI3/CD274/CD28/PTPRC/IL2RA/CD3E/RASAL3/LGALS9B	10
BP	GO:0031342	negative regulation of cell killing	8/1113	29/18614	0.000221052	0.00259316	0.00210138	CR1/HAVCR2/NCKAP1L/KIR2DL4/PTPRC/IL7R/LILRB1/KLRD1	8
BP	GO:0032963	collagen metabolic process	17/1113	108/18614	0.000222558	0.00260462	0.00211067	MIR149/TGFB3/CTSK/COL1A1/MMP11/DDR2/IL6/MMP3/VIM/MFAP4/PCOLCE/MMP13/FAP/MMP7/MRC2/EMILIN1/MMP9	17
BP	GO:0006941	striated muscle contraction	24/1113	182/18614	0.000223616	0.0026108	0.00211568	KCNH2/MIR200C/SLC8A3/STAC2/BIN1/SCN2B/SGCD/FLNA/TNNI2/CAV1/TCAP/STAC/KCNJ3/MYL3/NKX2-5/MYBPH/CASQ2/SCN1B/RCSD1/SYNM/TNNT3/PLN/ATP1A2/PDE4B	24
BP	GO:0031589	cell-substrate adhesion	39/1113	359/18614	0.000230317	0.00268267	0.00217392	CORO1A/SIGLEC1/FLNA/ITGB2/GAS6/COL1A1/PDPN/ITGAD/PARVG/ITGAL/SORBS1/ITGB3/MELTF/OLFM4/LYVE1/VIT/ITGAM/VCAM1/MYO1G/ABI3BP/FERMT3/ITGA11/ITGA7/ITGAX/CCL21/CCDC80/L1CAM/COL3A1/ITGA5/FN1/AXL/CSF1/SFRP1/CCL25/EMILIN1/ACTN2/LIMS2/CD3E/MUC4	39
BP	GO:0048015	phosphatidylinositol-mediated signaling	23/1113	172/18614	0.000243783	0.00283283	0.0022956	HTR2A/HCST/ROR2/PIK3AP1/DDR2/DCN/PIK3R5/CD28/CSF3/FCGR3A/TGFB2/NYAP2/NTRK2/NTRK1/FN1/SERPINE2/NCF1/FGF2/CSF1R/RELN/PIK3CD/FLT3/IGF1	23
BP	GO:0002718	regulation of cytokine production involved in immune response	18/1113	119/18614	0.00024574	0.00284885	0.00230859	TBX21/BTK/TGFB3/IL6/KIR2DL4/TGFB2/NLRP3/SASH3/LILRB4/SCIMP/SLAMF1/ACP5/LILRB1/SPON2/CLC/CD226/AXL/APOA2	18
BP	GO:0043271	negative regulation of monoatomic ion transport	20/1113	140/18614	0.000251033	0.00290338	0.00235278	KCNH2/MIR200C/BIN1/HTR2A/CAV1/CD33/LILRB2/REM1/RGS4/RRAD/MAOB/CASQ2/LILRB1/SERPINE2/ACTN2/PLN/NTSR1/GEM/ATP1A2/MMP9	20
BP	GO:0002765	immune response-inhibiting signal transduction	5/1113	11/18614	0.000258306	0.00297354	0.00240963	CD33/LILRB2/KIR2DL1/LILRB4/LILRB1	5
BP	GO:0033089	positive regulation of T cell differentiation in thymus	5/1113	11/18614	0.000258306	0.00297354	0.00240963	GLI2/VNN1/IL2RG/IL7R/SHH	5
BP	GO:0030101	natural killer cell activation	16/1113	100/18614	0.000278503	0.00319856	0.00259198	IL21R/CORO1A/KLRC2/GAS6/HAVCR2/ZNF683/FCGR3A/PTPRC/SLAMF1/AXL/KLRD1/PIK3CD/NCR3/CD2/TYROBP/NKG7	16
BP	GO:0002363	alpha-beta T cell lineage commitment	7/1113	23/18614	0.000281605	0.00321174	0.00260265	TBX21/IL6/SPN/IL12RB1/SLAMF6/LY9/IRF4	7
BP	GO:0019835	cytolysis	7/1113	23/18614	0.000281605	0.00321174	0.00260265	GZMA/LYZ/GZMM/C7/GZMH/NKG7/GZMB	7
BP	GO:0045591	positive regulation of regulatory T cell differentiation	7/1113	23/18614	0.000281605	0.00321174	0.00260265	CR1/HLA-DRA/LILRB2/HLA-DRB1/IL2RG/IFNG/LILRB4	7
BP	GO:0002360	T cell lineage commitment	8/1113	30/18614	0.000285761	0.00324412	0.00262889	TBX21/IL6/SPN/IL12RB1/SLAMF6/LY9/SHH/IRF4	8
BP	GO:0007202	activation of phospholipase C activity	8/1113	30/18614	0.000285761	0.00324412	0.00262889	HTR2A/ITK/RASGRP4/C5AR1/AVPR1B/CD86/P2RY12/GPR55	8
BP	GO:0030048	actin filament-based movement	19/1113	131/18614	0.000291402	0.00330054	0.00267462	KCNH2/MYO7B/BIN1/SCN2B/SGCD/FLNA/MYO1F/CAV1/PDPN/KCNJ3/ACTA2/MYO1G/MYO15A/SCN1B/MYO1A/ACTC1/PLN/ATP1A2/PDE4B	19
BP	GO:0002367	cytokine production involved in immune response	18/1113	121/18614	0.000303422	0.00342881	0.00277856	TBX21/BTK/TGFB3/IL6/KIR2DL4/TGFB2/NLRP3/SASH3/LILRB4/SCIMP/SLAMF1/ACP5/LILRB1/SPON2/CLC/CD226/AXL/APOA2	18
BP	GO:0042475	odontogenesis of dentin-containing tooth	15/1113	91/18614	0.000306874	0.00344683	0.00279317	HAND2/FAM20C/DSPP/SOSTDC1/TNFRSF11B/GLI2/TBX1/FAM20A/NGFR/KLK4/CSF1/RSPO2/SHH/HAND1/GATA6	15
BP	GO:0002712	regulation of B cell mediated immunity	12/1113	63/18614	0.000307815	0.00344683	0.00279317	FCGR1A/TBX21/CR1/BTK/CR1L/CD28/FCER2/PTPRC/CR2/CD226/LTA/C4BPA	12
BP	GO:0002889	regulation of immunoglobulin mediated immune response	12/1113	63/18614	0.000307815	0.00344683	0.00279317	FCGR1A/TBX21/CR1/BTK/CR1L/CD28/FCER2/PTPRC/CR2/CD226/LTA/C4BPA	12
BP	GO:0032757	positive regulation of interleukin-8 production	12/1113	63/18614	0.000307815	0.00344683	0.00279317	LBP/F3/IL6/LILRA2/FCN1/TLR8/ADIPOQ/CD14/ELANE/CD2/APOA2/CHI3L1	12
BP	GO:0006874	intracellular calcium ion homeostasis	34/1113	303/18614	0.000312173	0.0034877	0.00282628	SLC8A3/CORO1A/HTR2A/FLNA/CXCL10/CAV1/P2RX1/CCL8/CCL7/ITGB3/CCR5/LCK/CXCL12/CXCL11/CALCA/TGM2/ANXA6/CXCL9/CCL21/PTPRC/CCL19/CASQ2/CCL23/CD19/ELANE/FGF2/JPH2/FASLG/CCL3/PLN/NTSR1/APOE/CCL13/ATP1A2	34
BP	GO:0002921	negative regulation of humoral immune response	6/1113	17/18614	0.000315058	0.00349615	0.00283313	CR1/CR1L/VSIG4/CR2/SERPING1/C4BPA	6
BP	GO:0030889	negative regulation of B cell proliferation	6/1113	17/18614	0.000315058	0.00349615	0.00283313	BTK/MNDA/CTLA4/TYROBP/CD300A/TNFRSF13B	6
BP	GO:1903236	regulation of leukocyte tethering or rolling	6/1113	17/18614	0.000315058	0.00349615	0.00283313	CHST4/CXCL12/CCL21/FUT7/ELANE/CCL25	6
BP	GO:0042088	T-helper 1 type immune response	10/1113	46/18614	0.000317246	0.00351252	0.00284639	TBX21/EBI3/HAVCR2/IL1RL1/SPN/IL12RB1/HLA-DRB1/CCL19/SLAMF1/CD80	10
BP	GO:0140894	endolysosomal toll-like receptor signaling pathway	9/1113	38/18614	0.00031863	0.00351993	0.0028524	CAV1/HAVCR2/PIK3AP1/TREML4/COLEC12/TLR8/SCIMP/LILRA4/FCRL3	9
BP	GO:0050728	negative regulation of inflammatory response	24/1113	187/18614	0.000336889	0.00371332	0.00300911	MIR149/FPR2/NT5E/AOAH/SAA1/SIGLEC10/SLAMF8/HLA-DRB1/PTPRC/NLRP3/SIRPA/ADIPOQ/CST7/ACP5/HCK/ELANE/ACOD1/TNFAIP6/CNR2/TNFAIP8L2/IL2RA/PTGIS/APOE/IGF1	24
BP	GO:0050729	positive regulation of inflammatory response	21/1113	154/18614	0.00034099	0.00375013	0.00303895	FCGR1A/ALOX5AP/IL16/BTK/LGALS2/LBP/PTGER3/CCL24/IL6/CD28/IL1RL1/LILRA5/ZBP1/AGTR1/NLRP3/IFNG/STAP1/IDO1/CCL3/LTA/NKG7	21
BP	GO:0014066	regulation of phosphatidylinositol 3-kinase signaling	17/1113	112/18614	0.000346759	0.00380508	0.00308348	HCST/ROR2/PIK3AP1/DDR2/DCN/CD28/CSF3/TGFB2/NTRK2/NTRK1/FN1/SERPINE2/NCF1/FGF2/RELN/FLT3/IGF1	17
BP	GO:0002686	negative regulation of leukocyte migration	11/1113	55/18614	0.000349495	0.00381559	0.00309199	GPR18/SLAMF8/CXCL12/CCL21/SLIT2/STAP1/CCL25/EMILIN1/TNFAIP6/CCL2/CD300A	11
BP	GO:0045109	intermediate filament organization	13/1113	73/18614	0.000350815	0.00381559	0.00309199	KRT84/KRT86/BFSP2/KRT40/KRT81/NEFL/INA/VIM/KRT85/DES/SHH/KRT12/KRT33A	13
BP	GO:0060415	muscle tissue morphogenesis	13/1113	73/18614	0.000350815	0.00381559	0.00309199	NRG1/FOXC2/FOXH1/TCAP/MYL3/NKX2-5/TBX1/TGFB2/COL3A1/ANKRD1/ACTC1/HAND1/MYLK	13
BP	GO:0070527	platelet aggregation	13/1113	73/18614	0.000350815	0.00381559	0.00309199	CTSG/FLNA/IL6/PDPN/ITGB3/FERMT3/COMP/MYL9/SERPINE2/P2RY12/PLEK/EMILIN1/TSPAN32	13
BP	GO:0032677	regulation of interleukin-8 production	16/1113	103/18614	0.00039279	0.00425553	0.0034485	LBP/F3/CD33/IL6/LILRA2/FCN1/PTPRC/TLR8/ADIPOQ/CD14/ELANE/SSC5D/BPI/CD2/APOA2/CHI3L1	16
BP	GO:0034764	positive regulation of transmembrane transport	28/1113	235/18614	0.000392991	0.00425553	0.0034485	KCNH2/STAC2/FLNA/CXCL10/CAV1/P2RX1/FXYD2/STAC/SORBS1/CXCL11/GIP/ITLN1/CXCL9/TESC/IFNG/ADIPOQ/MS4A1/GPC3/LRRC38/CLIP3/KCNMB1/CD19/RELN/JPH2/ACTN2/CCL2/NTSR1/IGF1	28
BP	GO:0002752	cell surface pattern recognition receptor signaling pathway	11/1113	56/18614	0.000411755	0.0044392	0.00359734	BPIFB1/LBP/TNIP3/PIK3AP1/LILRA2/FCN1/LTF/CD14/SCIMP/ACOD1/LY96	11
BP	GO:2000107	negative regulation of leukocyte apoptotic process	11/1113	56/18614	0.000411755	0.0044392	0.00359734	CD27/GAS6/PDCD1/CXCL12/CCL21/CCL19/IL7R/LILRB1/AXL/PTCRA/IDO1	11
BP	GO:0002645	positive regulation of tolerance induction	5/1113	12/18614	0.000421035	0.00450965	0.00365443	CD274/LILRB2/LILRB4/IDO1/CD3E	5
BP	GO:0034154	toll-like receptor 7 signaling pathway	5/1113	12/18614	0.000421035	0.00450965	0.00365443	HAVCR2/PIK3AP1/TREML4/SCIMP/LILRA4	5
BP	GO:0044650	adhesion of symbiont to host cell	5/1113	12/18614	0.000421035	0.00450965	0.00365443	GAS6/LRRC15/CD209/ICAM1/SFTPD	5
BP	GO:0032637	interleukin-8 production	16/1113	104/18614	0.000438931	0.00469113	0.00380149	LBP/F3/CD33/IL6/LILRA2/FCN1/PTPRC/TLR8/ADIPOQ/CD14/ELANE/SSC5D/BPI/CD2/APOA2/CHI3L1	16
BP	GO:0048535	lymph node development	6/1113	18/18614	0.000448789	0.00478611	0.00387846	LTB/PDPN/IL7R/CD248/LTA/CXCR5	6
BP	GO:0051146	striated muscle cell differentiation	33/1113	297/18614	0.000453346	0.00482427	0.00390938	SGCD/CXCL10/DOCK2/NRG1/TCAP/MIR200B/RGS4/MYH11/CD53/FLNC/LMOD1/PLPP7/CXCL9/NKX2-5/TBX1/ERVFRD-1/IGF2/MYL9/PGM5/TBX3/ALPK2/ANKRD1/ACTC1/TNNT3/ACTN2/SHH/ASB2/NPHS1/POPDC2/PI16/TMOD1/GATA6/IGF1	33
BP	GO:0035987	endodermal cell differentiation	10/1113	48/18614	0.000456595	0.00483795	0.00392047	ITGB2/COL6A1/EOMES/HMGA2/ITGA7/ITGA5/FN1/LAMA3/GATA6/MMP9	10
BP	GO:0036230	granulocyte activation	10/1113	48/18614	0.000456595	0.00483795	0.00392047	CTSG/ITGB2/LILRA2/ITGAM/FCER1G/IL18RAP/CCL3/TYROBP/SPI1/CD300A	10
BP	GO:0043552	positive regulation of phosphatidylinositol 3-kinase activity	8/1113	32/18614	0.000461587	0.00487936	0.00395402	FGFR3/TNFAIP8L3/CCL21/CCL19/CD19/FGF2/P2RY12/FLT3	8
BP	GO:0045637	regulation of myeloid cell differentiation	26/1113	214/18614	0.000462484	0.00487936	0.00395402	GPR171/C1QC/ROR2/TNFRSF11B/NCKAP1L/THPO/CSF3/LILRB3/HLA-DRB1/TESC/IFNG/LILRB4/CD4/ADIPOQ/LTF/GPR68/LILRB1/EVI2B/CSF1/SFRP1/CCL3/TNFAIP6/TYROBP/SPI1/DCSTAMP/GPR55	26
BP	GO:0010863	positive regulation of phospholipase C activity	9/1113	40/18614	0.000479866	0.00505192	0.00409386	HTR2A/ITK/RASGRP4/C5AR1/AVPR1B/CD86/FGF2/P2RY12/GPR55	9
BP	GO:0010517	regulation of phospholipase activity	12/1113	66/18614	0.000481391	0.00505717	0.00409812	HTR2A/FGFR3/ITK/RASGRP4/C5AR1/PLA2G5/AGTR1/AVPR1B/CD86/FGF2/P2RY12/GPR55	12
BP	GO:0061756	leukocyte adhesion to vascular endothelial cell	11/1113	57/18614	0.000483049	0.00506379	0.00410348	ITGB2/SELPLG/IL6/CHST4/CXCL12/VCAM1/SPN/CCL21/FUT7/ELANE/CCL25	11
BP	GO:0032693	negative regulation of interleukin-10 production	7/1113	25/18614	0.000497026	0.00518823	0.00420432	BTK/PDCD1LG2/CD274/LILRB4/LILRB1/IDO1/TYROBP	7
BP	GO:0090023	positive regulation of neutrophil chemotaxis	7/1113	25/18614	0.000497026	0.00518823	0.00420432	LBP/C5AR1/NCKAP1L/CCL21/CCL19/C3AR1/THBS4	7
BP	GO:0002637	regulation of immunoglobulin production	13/1113	76/18614	0.000526048	0.00547957	0.00444041	TBX21/CR1/BTK/IL6/CD28/CD40LG/PTPRC/SASH3/CD86/MZB1/CD22/IL13RA2/FCRL3	13
BP	GO:0140895	cell surface toll-like receptor signaling pathway	10/1113	49/18614	0.000543345	0.00564781	0.00457675	BPIFB1/LBP/TNIP3/PIK3AP1/LILRA2/LTF/CD14/SCIMP/ACOD1/LY96	10
BP	GO:0045055	regulated exocytosis	27/1113	228/18614	0.000544784	0.00565084	0.0045792	CORO1A/KLRC2/BTK/ITGB2/P2RX1/NCKAP1L/ITGAM/PRKCG/FCGR3A/UNC13C/CD84/SYT12/PTGDR/PTGDS/SYT6/HCK/CRHBP/KCNB1/PIK3CD/RAB44/PLEK/CCL3/SPI1/LAT2/CD300A/NKG7/IL13RA2	27
BP	GO:0016032	viral process	43/1113	426/18614	0.000551643	0.00570694	0.00462466	CR1/SIGLEC1/ANPEP/HTR2A/CLEC4G/CCL4/CLDN6/GAS6/TRIM15/LRRC15/AICDA/SLC10A1/CAV1/SELPLG/TRIM10/CCL8/ITGB3/CD28/HMGA2/CCR5/IFITM3/CXCR6/AGTR1/AVPR1B/FCN1/HLA-DRB1/MRC1/CD4/LTF/ITGA5/SLAMF1/CD86/NCAM1/PTX3/CSF1R/CR2/AXL/CD209/ICAM1/CCL3/CCL2/CD80/APOE	43
BP	GO:0090288	negative regulation of cellular response to growth factor stimulus	18/1113	127/18614	0.000552509	0.00570694	0.00462466	MIR200C/MIR149/CHRDL2/CXCL13/HTRA3/SOSTDC1/SOST/DCN/CHRDL1/VWC2L/SLIT2/SFRP2/NGFR/FGF2/SFRP1/EMILIN1/TNFAIP6/RBPMS2	18
BP	GO:0060193	positive regulation of lipase activity	12/1113	67/18614	0.000555028	0.00572097	0.00463603	HTR2A/FGFR3/ITK/RASGRP4/C5AR1/PLA2G5/AGTR1/AVPR1B/CD86/FGF2/P2RY12/GPR55	12
BP	GO:0099024	plasma membrane invagination	11/1113	58/18614	0.000564377	0.00580518	0.00470427	FCGR1A/XKR7/ITGB2/NCKAP1L/ITGAM/AIF1/BIN2/STAP1/XKR4/MARCO/CD300A	11
BP	GO:0150077	regulation of neuroinflammatory response	9/1113	41/18614	0.000582606	0.00596778	0.00483603	SPHK1/IL6/MMP3/PTPRC/STAP1/CST7/CCL3/IGF1/MMP9	9
BP	GO:1902742	apoptotic process involved in development	9/1113	41/18614	0.000582606	0.00596778	0.00483603	HAND2/XKR7/FOXC2/NKX2-5/TGFB2/SLIT2/CRYAB/XKR4/SPI1	9
BP	GO:0002283	neutrophil activation involved in immune response	6/1113	19/18614	0.000622931	0.00635442	0.00514935	ITGB2/LILRA2/ITGAM/FCER1G/TYROBP/SPI1	6
BP	GO:0002523	leukocyte migration involved in inflammatory response	6/1113	19/18614	0.000622931	0.00635442	0.00514935	LBP/CCR6/SLAMF8/FUT7/SLAMF1/ELANE	6
BP	GO:0051897	positive regulation of protein kinase B signaling	17/1113	118/18614	0.000643786	0.00654235	0.00530164	GAS6/F3/TNFAIP8L3/PIK3R5/CD28/THPO/CSF3/CCL21/IGF2/CCL19/FGF2/AXL/P2RY12/PIK3CD/CCL3/CHI3L1/IGF1	17
BP	GO:0001911	negative regulation of leukocyte mediated cytotoxicity	7/1113	26/18614	0.000645338	0.00654235	0.00530164	HAVCR2/NCKAP1L/KIR2DL4/PTPRC/IL7R/LILRB1/KLRD1	7
BP	GO:1901623	regulation of lymphocyte chemotaxis	7/1113	26/18614	0.000645338	0.00654235	0.00530164	CXCL10/CCL4/CXCL13/CCL7/CCL21/CCL3/CCL2	7
BP	GO:0002524	hypersensitivity	5/1113	13/18614	0.00065059	0.00658204	0.00533381	FCGR1A/BTK/IGHG1/FCGR3A/FUT7	5
BP	GO:0006937	regulation of muscle contraction	22/1113	173/18614	0.000663228	0.00669615	0.00542628	MIR200C/SLC8A3/BIN1/SPHK1/TNNI2/SSTR2/CAV1/TACR2/P2RX1/MYL3/CALCA/ANXA6/NKX2-5/MYBPH/MYL9/CASQ2/CHRM2/TNNT3/CNN1/PLN/ATP1A2/PDE4B	22
BP	GO:2000027	regulation of animal organ morphogenesis	18/1113	129/18614	0.000667684	0.00672736	0.00545157	RSPO3/ROR2/SOX8/GPC6/TNFRSF11B/FGF7/TBX1/CTHRC1/SFRP2/GPC3/NGFR/FGF2/CSF1/SFRP1/RSPO2/SHH/GATA5/WNT9B	18
BP	GO:0046849	bone remodeling	14/1113	88/18614	0.000696076	0.00699911	0.00567178	CD38/CTSK/IL6/TNFRSF11B/ITGB3/GDF5/CALCA/CTHRC1/ACP5/SPP1/CSF1R/SFRP1/DCSTAMP/GPR55	14
BP	GO:0042119	neutrophil activation	9/1113	42/18614	0.000702665	0.00700816	0.00567912	CTSG/ITGB2/LILRA2/ITGAM/FCER1G/IL18RAP/TYROBP/SPI1/CD300A	9
BP	GO:0043551	regulation of phosphatidylinositol 3-kinase activity	9/1113	42/18614	0.000702665	0.00700816	0.00567912	FGFR3/TNFAIP8L3/PIK3R5/CCL21/CCL19/CD19/FGF2/P2RY12/FLT3	9
BP	GO:0045622	regulation of T-helper cell differentiation	9/1113	42/18614	0.000702665	0.00700816	0.00567912	TBX21/HLA-DRA/IL12RB1/HLA-DRB1/NLRP3/CCL19/CD86/IRF4/CD80	9
BP	GO:1900274	regulation of phospholipase C activity	9/1113	42/18614	0.000702665	0.00700816	0.00567912	HTR2A/ITK/RASGRP4/C5AR1/AVPR1B/CD86/FGF2/P2RY12/GPR55	9
BP	GO:1902624	positive regulation of neutrophil migration	8/1113	34/18614	0.000716289	0.00711524	0.00576588	LBP/C5AR1/NCKAP1L/CCL21/FUT7/CCL19/C3AR1/THBS4	8
BP	GO:2000406	positive regulation of T cell migration	8/1113	34/18614	0.000716289	0.00711524	0.00576588	CORO1A/CXCL10/CXCL13/ITGB3/CXCL12/AIF1/SPN/CCL21	8
BP	GO:1903169	regulation of calcium ion transmembrane transport	23/1113	186/18614	0.000750772	0.00744276	0.0060313	MIR200C/STAC2/BIN1/CORO1A/CXCL10/CAV1/P2RX1/STAC/REM1/ITGB3/CXCL11/CXCL9/RRAD/CACNG6/CASQ2/MS4A1/CD19/JPH2/PLN/NTSR1/GEM/ATP1A2/PDE4B	23
BP	GO:0045620	negative regulation of lymphocyte differentiation	11/1113	60/18614	0.000761501	0.00751887	0.00609297	TBX21/CR1/CLEC4G/CTLA4/RUNX3/LAG3/LILRB4/FGL2/DTX1/SFRP1/SHH	11
BP	GO:0046579	positive regulation of Ras protein signal transduction	11/1113	60/18614	0.000761501	0.00751887	0.00609297	GPR65/RASGRP4/F2RL2/GPR18/GPR174/COL3A1/NTRK1/CSF1/P2RY10/GPR55/IGF1	11
BP	GO:0051384	response to glucocorticoid	19/1113	142/18614	0.00081035	0.00798519	0.00647085	BCHE/SSTR2/HMGCS2/SSTR5/PAPPA/IL6/NPAS4/NEFL/FIBIN/AIF1/MAOB/SLIT2/PTGDS/ADIPOQ/PCSK1/UGT1A1/FLT3/SSTR3/APOA2	19
BP	GO:0010818	T cell chemotaxis	7/1113	27/18614	0.000826672	0.00812977	0.00658802	CXCL10/CXCL13/GPR183/CXCL11/CCL21/PIK3CD/CCL3	7
BP	GO:0030239	myofibril assembly	12/1113	70/18614	0.000834956	0.00818566	0.00663332	TCAP/MYH11/FLNC/LMOD1/NKX2-5/MYL9/PGM5/ANKRD1/ACTC1/TNNT3/ACTN2/TMOD1	12
BP	GO:0060485	mesenchyme development	34/1113	320/18614	0.000835679	0.00818566	0.00663332	MIR149/HAND2/FLNA/GBX2/TGFB3/NRG1/ACTG2/FOXC2/FOXH1/SOX8/EOMES/COL1A1/IL6/PDPN/HMGA2/ACTA2/ANXA6/NKX2-5/RANBP3L/TBX1/TGFB2/SFRP2/DACT3/FN1/TBX3/DPPA4/SFRP1/GLIPR2/ACTC1/SHH/BNC2/HAND1/IGF1/GATA5	34
BP	GO:0001780	neutrophil homeostasis	6/1113	20/18614	0.000845198	0.00822983	0.0066691	BTK/IL6/AXL/CSF1/PIK3CD/PDE4B	6
BP	GO:1903978	regulation of microglial cell activation	6/1113	20/18614	0.000845198	0.00822983	0.0066691	SPHK1/IL6/PTPRC/STAP1/CST7/CCL3	6
BP	GO:2001185	regulation of CD8-positive, alpha-beta T cell activation	6/1113	20/18614	0.000845198	0.00822983	0.0066691	CD274/CRTAM/NCKAP1L/RUNX3/LILRB4/LILRB1	6
BP	GO:0014706	striated muscle tissue development	29/1113	259/18614	0.000863754	0.00839392	0.00680208	SGCD/MSC/NRG1/FOXC2/FOXH1/TCAP/MIR200B/RGS4/MYH11/MYL3/NKX2-5/TGFB2/PGM5/FGF2/TBX3/JPH2/ALPK2/ANKRD1/ACTC1/ACTN2/SHH/NPPB/ASB2/PLN/PI16/HAND1/GATA6/IGF1/GATA5	29
BP	GO:0060047	heart contraction	28/1113	247/18614	0.000868486	0.00842329	0.00682588	KCNH2/MIR200C/SLC8A3/BIN1/SCN2B/SGCD/FLNA/CAV1/KCNJ12/TCAP/RGS4/KCNJ3/TMIGD3/MYL3/CALCA/NKX2-5/TGFB2/CASQ2/SCN1B/DES/CHRM2/ACTC1/HSPB7/PLN/POPDC2/GATA6/ATP1A2/PDE4B	28
BP	GO:0048644	muscle organ morphogenesis	13/1113	80/18614	0.000870229	0.00842361	0.00682614	NRG1/FOXC2/FOXH1/TCAP/MYL3/NKX2-5/TBX1/TGFB2/COL3A1/ANKRD1/ACTC1/HAND1/MYLK	13
BP	GO:0035150	regulation of tube size	19/1113	143/18614	0.000883336	0.00853372	0.00691536	CD38/ADRA1D/HTR2A/CAV1/P2RX1/FOXC2/TBXAS1/CALCA/AGTR1/AVPR1B/ASIC2/ADRB3/COMP/KCNMB1/SOD3/NPPB/APOE/ATP1A2/WNT9B	19
BP	GO:0031960	response to corticosteroid	21/1113	166/18614	0.000930798	0.00897464	0.00727267	BCHE/SSTR2/HMGCS2/SSTR5/PAPPA/COL1A1/IL6/NPAS4/NEFL/FIBIN/AIF1/MAOB/SLIT2/PTGDS/ADIPOQ/PCSK1/UGT1A1/FLT3/CYBB/SSTR3/APOA2	21
BP	GO:0055002	striated muscle cell development	12/1113	71/18614	0.00095109	0.00915239	0.00741671	TCAP/MYH11/FLNC/LMOD1/NKX2-5/MYL9/PGM5/ANKRD1/ACTC1/TNNT3/ACTN2/TMOD1	12
BP	GO:0033004	negative regulation of mast cell activation	5/1113	14/18614	0.000962417	0.00922535	0.00747583	CD300LF/CD84/CD300A/CNR2/IL13RA2	5
BP	GO:0043301	negative regulation of leukocyte degranulation	5/1113	14/18614	0.000962417	0.00922535	0.00747583	NCKAP1L/CD84/SPI1/CD300A/IL13RA2	5
BP	GO:0060537	muscle tissue development	42/1113	426/18614	0.001016	0.00972009	0.00787675	SGCD/MSC/NRG1/CAV1/FOXC2/FOXH1/SOX8/TCAP/EOMES/MIR200B/RGS4/MYH11/HLF/MYL3/NKX2-5/ITGA7/TBX1/TGFB2/IGF2/PGM5/COL3A1/FGF2/TBX3/JPH2/RXRG/PAX5/ALPK2/ANKRD1/ACTC1/ACTN2/SHH/NPPB/ASB2/PLN/NPHS1/POPDC2/PI16/HAND1/GATA6/IGF1/MYLK/GATA5	42
BP	GO:0071624	positive regulation of granulocyte chemotaxis	7/1113	28/18614	0.00104594	0.00998714	0.00809315	LBP/C5AR1/NCKAP1L/CCL21/CCL19/C3AR1/THBS4	7
BP	GO:0002532	production of molecular mediator involved in inflammatory response	15/1113	102/18614	0.00105739	0.0100769	0.00816587	ALOX5AP/BTK/LBP/P2RX1/IL6/SLAMF8/CD6/SIRPA/LILRB4/ABCD2/NCF1/CHIA/RAB44/GBP5/PLD4	15
BP	GO:0090218	positive regulation of lipid kinase activity	8/1113	36/18614	0.00107343	0.01021	0.00827374	FGFR3/TNFAIP8L3/CCL21/CCL19/CD19/FGF2/P2RY12/FLT3	8
BP	GO:0051926	negative regulation of calcium ion transport	12/1113	72/18614	0.00108036	0.0102561	0.00831111	MIR200C/BIN1/CD33/LILRB2/REM1/RRAD/CASQ2/LILRB1/PLN/NTSR1/GEM/ATP1A2	12
BP	GO:0045104	intermediate filament cytoskeleton organization	14/1113	92/18614	0.00109228	0.0103494	0.0083867	KRT84/KRT86/BFSP2/KRT40/KRT81/NEFL/INA/VIM/KRT85/DES/SYNM/SHH/KRT12/KRT33A	14
BP	GO:0050848	regulation of calcium-mediated signaling	13/1113	82/18614	0.00110319	0.0104326	0.00845415	SLA2/ZAP70/LMCD1/CCL4/CMKLR1/CD4/CD22/TRAT1/PLEK/CCL3/CD3E/TBC1D10C/IGF1	13
BP	GO:0030890	positive regulation of B cell proliferation	9/1113	45/18614	0.00118864	0.0112192	0.00909159	CD38/BTK/GPR183/NCKAP1L/TNFSF13B/PTPRC/SASH3/TNFRSF13C/FCRL3	9
BP	GO:1904645	response to amyloid-beta	10/1113	54/18614	0.0012066	0.011367	0.00921133	MIR200C/FPR2/MMP3/VCAM1/MMP13/NGFR/MIR200A/ICAM1/IGF1/MMP9	10
BP	GO:0048771	tissue remodeling	22/1113	181/18614	0.00121523	0.0114157	0.00925077	CD38/HAND2/FLNA/RSPO3/CTSK/CAV1/FOXC2/DDR2/IL6/TNFRSF11B/ITGB3/GDF5/CALCA/CTHRC1/ACP5/SPP1/CSF1R/AXL/SFRP1/THBS4/DCSTAMP/GPR55	22
BP	GO:0045103	intermediate filament-based process	14/1113	93/18614	0.00121656	0.0114157	0.00925077	KRT84/KRT86/BFSP2/KRT40/KRT81/NEFL/INA/VIM/KRT85/DES/SYNM/SHH/KRT12/KRT33A	14
BP	GO:0033674	positive regulation of kinase activity	42/1113	430/18614	0.00121872	0.0114157	0.00925077	FCGR1A/HTR2A/FGFR3/GAS6/NRG1/VEGFC/ROR2/TNFAIP8L3/DDR2/ITGB3/PIK3R5/HMGA2/LILRA5/CALCA/INSRR/CCL21/HLA-DRB1/TGFB2/PTPRC/CCL19/IFNG/CD4/ADIPOQ/LTF/NTRK2/NTRK1/CD86/LCP2/CD19/NCF1/ELANE/FGF2/CSF1R/AXL/RELN/CSF1/P2RY12/FLT3/TCL1A/CD300A/CHI3L1/IGF1	42
BP	GO:0045667	regulation of osteoblast differentiation	19/1113	147/18614	0.0012344	0.0115406	0.00935198	MIR200C/HAND2/FAM20C/GDPD2/VEGFC/BMPR1B/DDR2/IL6/TWIST2/RANBP3L/CTHRC1/SFRP2/LTF/NELL1/FGF2/SFRP1/TNFAIP6/OSTN/IGF1	19
BP	GO:0003416	endochondral bone growth	7/1113	29/18614	0.00130841	0.0122093	0.00989393	FGFR3/DDR2/MMP13/ANXA6/COMP/BNC2/OSTN	7
BP	GO:0045453	bone resorption	11/1113	64/18614	0.00132839	0.0123724	0.010026	CD38/CTSK/IL6/TNFRSF11B/ITGB3/CALCA/ACP5/SPP1/CSF1R/DCSTAMP/GPR55	11
BP	GO:0001771	immunological synapse formation	5/1113	15/18614	0.00137297	0.0127394	0.0103235	DOCK2/HAVCR2/CCL21/CD6/CCL19	5
BP	GO:0002679	respiratory burst involved in defense response	5/1113	15/18614	0.00137297	0.0127394	0.0103235	LBP/SLAMF8/HCK/NCF1/PIK3CD	5
BP	GO:1901342	regulation of vasculature development	36/1113	355/18614	0.00138283	0.0128068	0.0103781	CXCL10/SPHK1/VEGFC/F3/C5AR1/FOXC2/CXCL13/CCL24/DCN/IL6/STAB1/MIR200B/ITGB3/HMGA2/ANGPTL7/SMOC2/PRL/TNMD/ITGAX/TGFB2/SFRP2/ITGA5/CMA1/FGF2/HSPB6/C3AR1/SFRP1/THBS4/PIK3CD/EMILIN1/FASLG/NPPB/CYBB/PTGIS/CHI3L1/GATA6	36
BP	GO:0048738	cardiac muscle tissue development	27/1113	243/18614	0.00143313	0.0132478	0.0107354	SGCD/MSC/NRG1/FOXC2/FOXH1/TCAP/MIR200B/RGS4/MYH11/MYL3/NKX2-5/TGFB2/FGF2/TBX3/JPH2/ALPK2/ANKRD1/ACTC1/ACTN2/NPPB/ASB2/PLN/PI16/HAND1/GATA6/IGF1/GATA5	27
BP	GO:0010324	membrane invagination	11/1113	65/18614	0.00151422	0.0139711	0.0113216	FCGR1A/XKR7/ITGB2/NCKAP1L/ITGAM/AIF1/BIN2/STAP1/XKR4/MARCO/CD300A	11
BP	GO:1901654	response to ketone	24/1113	208/18614	0.00154375	0.0142169	0.0115208	CD38/TGFB3/GAS6/CAV1/HMGCS2/PAPPA/CDA/NPAS4/NEFL/FIBIN/CCL21/TGFB2/MAOB/POSTN/SLIT2/CCL19/PTGDR/SPP1/NCF1/SFRP1/ACOD1/MAP4K1/PTGFR/CYBB	24
BP	GO:0045669	positive regulation of osteoblast differentiation	12/1113	75/18614	0.00155843	0.0143253	0.0116086	MIR200C/FAM20C/GDPD2/BMPR1B/DDR2/IL6/CTHRC1/SFRP2/LTF/NELL1/FGF2/IGF1	12
BP	GO:0007187	G protein-coupled receptor signaling pathway, coupled to cyclic nucleotide second messenger	10/1113	56/18614	0.00161127	0.0147648	0.0119648	HTR2A/SSTR2/CHRM1/SSTR5/ADRB3/TSHR/CHRM2/CCL2/CNR2/SSTR3	10
BP	GO:0045766	positive regulation of angiogenesis	22/1113	185/18614	0.00161523	0.0147648	0.0119648	SPHK1/VEGFC/F3/C5AR1/FOXC2/CCL24/ITGB3/HMGA2/SMOC2/ITGAX/SFRP2/ITGA5/CMA1/FGF2/HSPB6/C3AR1/PIK3CD/EMILIN1/CYBB/PTGIS/CHI3L1/GATA6	22
BP	GO:1904018	positive regulation of vasculature development	22/1113	185/18614	0.00161523	0.0147648	0.0119648	SPHK1/VEGFC/F3/C5AR1/FOXC2/CCL24/ITGB3/HMGA2/SMOC2/ITGAX/SFRP2/ITGA5/CMA1/FGF2/HSPB6/C3AR1/PIK3CD/EMILIN1/CYBB/PTGIS/CHI3L1/GATA6	22
BP	GO:0002825	regulation of T-helper 1 type immune response	7/1113	30/18614	0.00161965	0.0147778	0.0119753	TBX21/HAVCR2/IL1RL1/IL12RB1/CCL19/SLAMF1/CD80	7
BP	GO:0051651	maintenance of location in cell	26/1113	233/18614	0.00163524	0.0148924	0.0120682	CORO1A/HTR2A/FLNA/CXCL10/CAV1/ITGB3/CCR5/LCK/CXCL11/ANXA6/CXCL9/CCL21/PTPRC/CCL19/CASQ2/CD4/CD19/FGF2/JPH2/FASLG/CCL3/PLN/NTSR1/APOE/SRGN/ATP1A2	26
BP	GO:0062207	regulation of pattern recognition receptor signaling pathway	15/1113	107/18614	0.00173126	0.0157379	0.0127533	BPIFB1/LBP/TRIM15/CAV1/LILRA2/TREML4/CD300LF/LTF/CD14/BIRC3/LILRA4/ACOD1/IRF4/CD300A/FCRL3	15
BP	GO:0003015	heart process	28/1113	259/18614	0.00178403	0.0161877	0.0131178	KCNH2/MIR200C/SLC8A3/BIN1/SCN2B/SGCD/FLNA/CAV1/KCNJ12/TCAP/RGS4/KCNJ3/TMIGD3/MYL3/CALCA/NKX2-5/TGFB2/CASQ2/SCN1B/DES/CHRM2/ACTC1/HSPB7/PLN/POPDC2/GATA6/ATP1A2/PDE4B	28
BP	GO:0034767	positive regulation of monoatomic ion transmembrane transport	21/1113	175/18614	0.00182118	0.0164944	0.0133664	KCNH2/STAC2/FLNA/CXCL10/CAV1/P2RX1/FXYD2/STAC/CXCL11/CXCL9/TESC/IFNG/MS4A1/LRRC38/KCNMB1/CD19/RELN/JPH2/ACTN2/CCL2/NTSR1	21
BP	GO:1904064	positive regulation of cation transmembrane transport	19/1113	152/18614	0.00183449	0.0165845	0.0134393	KCNH2/STAC2/FLNA/CXCL10/CAV1/P2RX1/FXYD2/STAC/CXCL11/CXCL9/TESC/IFNG/MS4A1/LRRC38/KCNMB1/CD19/JPH2/ACTN2/NTSR1	19
BP	GO:0001706	endoderm formation	10/1113	57/18614	0.00185132	0.016645	0.0134884	ITGB2/COL6A1/EOMES/HMGA2/ITGA7/ITGA5/FN1/LAMA3/GATA6/MMP9	10
BP	GO:0002448	mast cell mediated immunity	10/1113	57/18614	0.00185132	0.016645	0.0134884	BTK/CD84/PTGDR/PTGDS/SPON2/PIK3CD/RAB44/LAT2/CD300A/IL13RA2	10
BP	GO:0050881	musculoskeletal movement	10/1113	57/18614	0.00185132	0.016645	0.0134884	SLC8A3/STAC2/TNNI2/TCAP/MAP1A/STAC/COMP/RCSD1/SYNM/TNNT3	10
BP	GO:0002689	negative regulation of leukocyte chemotaxis	6/1113	23/18614	0.00188665	0.0168703	0.0136709	GPR18/SLAMF8/SLIT2/STAP1/TNFAIP6/CCL2	6
BP	GO:0035988	chondrocyte proliferation	6/1113	23/18614	0.00188665	0.0168703	0.0136709	FGFR3/BMPR1B/DDR2/HMGA2/COMP/LTF	6
BP	GO:0050855	regulation of B cell receptor signaling pathway	6/1113	23/18614	0.00188665	0.0168703	0.0136709	STAP1/CD19/NFAM1/CD22/CD300A/FCRL3	6
BP	GO:0010715	regulation of extracellular matrix disassembly	5/1113	16/18614	0.00189946	0.0169234	0.013714	DDR2/IL6/PDPN/MELTF/FAP	5
BP	GO:0045579	positive regulation of B cell differentiation	5/1113	16/18614	0.00189946	0.0169234	0.013714	CD27/BTK/NCKAP1L/IL2RG/SPI1	5
BP	GO:2000404	regulation of T cell migration	9/1113	48/18614	0.00191547	0.0170352	0.0138046	CORO1A/CXCL10/CCR6/CXCL13/ITGB3/CXCL12/AIF1/SPN/CCL21	9
BP	GO:0048678	response to axon injury	13/1113	87/18614	0.00192123	0.0170557	0.0138212	FLNA/NEFL/GIP/AIF1/NTRK1/SPP1/FGF2/PCSK1/AXL/KCNB1/P2RY12/TYROBP/TNC	13
BP	GO:0030278	regulation of ossification	16/1113	119/18614	0.00192578	0.0170653	0.013829	MGP/FAM20C/BMPR1B/SOST/DDR2/CALCA/RFLNA/COMP/LTF/NELL1/CSF1/SFRP1/ENPP1/CCL3/PKDCC/SRGN	16
BP	GO:0045765	regulation of angiogenesis	35/1113	349/18614	0.00193055	0.0170768	0.0138384	CXCL10/SPHK1/VEGFC/F3/C5AR1/FOXC2/CXCL13/CCL24/DCN/IL6/STAB1/MIR200B/ITGB3/HMGA2/SMOC2/PRL/TNMD/ITGAX/TGFB2/SFRP2/ITGA5/CMA1/FGF2/HSPB6/C3AR1/SFRP1/THBS4/PIK3CD/EMILIN1/FASLG/NPPB/CYBB/PTGIS/CHI3L1/GATA6	35
BP	GO:0010466	negative regulation of peptidase activity	26/1113	236/18614	0.0019599	0.0173055	0.0140236	SERPINA5/DPEP1/BIN1/CR1/CD27/SPINK6/SERPINA1/GAS6/WFDC13/BIRC7/SFRP2/SPINK13/CRYAB/LTF/CST7/BIRC3/GPC3/SERPINE2/SPINK4/SERPING1/COL6A3/SERPINA9/PI16/TFPI2/SPINK14/MMP9	26
BP	GO:0002420	natural killer cell mediated cytotoxicity directed against tumor cell target	4/1113	10/18614	0.00199539	0.0174314	0.0141257	HAVCR2/CRTAM/CD226/NKG7	4
BP	GO:0019062	virion attachment to host cell	4/1113	10/18614	0.00199539	0.0174314	0.0141257	GAS6/LRRC15/CD209/ICAM1	4
BP	GO:0035768	endothelial cell chemotaxis to fibroblast growth factor	4/1113	10/18614	0.00199539	0.0174314	0.0141257	MIR149/CXCL13/FGF16/FGF2	4
BP	GO:0045657	positive regulation of monocyte differentiation	4/1113	10/18614	0.00199539	0.0174314	0.0141257	HLA-DRB1/CD4/CSF1/DCSTAMP	4
BP	GO:0048251	elastic fiber assembly	4/1113	10/18614	0.00199539	0.0174314	0.0141257	MYH11/MFAP4/COL3A1/EMILIN1	4
BP	GO:2000544	regulation of endothelial cell chemotaxis to fibroblast growth factor	4/1113	10/18614	0.00199539	0.0174314	0.0141257	MIR149/CXCL13/FGF16/FGF2	4
BP	GO:0032642	regulation of chemokine production	14/1113	98/18614	0.00202948	0.0176977	0.0143415	ACKR1/LBP/HAVCR2/IL6/IL1RL1/AIF1/CD84/SIRPA/IFNG/LILRB4/ADIPOQ/ELANE/CSF1R/CHIA	14
BP	GO:0035296	regulation of tube diameter	18/1113	142/18614	0.00204159	0.0177406	0.0143762	CD38/ADRA1D/HTR2A/CAV1/P2RX1/FOXC2/TBXAS1/CALCA/AGTR1/AVPR1B/ASIC2/ADRB3/COMP/KCNMB1/SOD3/NPPB/APOE/ATP1A2	18
BP	GO:0097746	blood vessel diameter maintenance	18/1113	142/18614	0.00204159	0.0177406	0.0143762	CD38/ADRA1D/HTR2A/CAV1/P2RX1/FOXC2/TBXAS1/CALCA/AGTR1/AVPR1B/ASIC2/ADRB3/COMP/KCNMB1/SOD3/NPPB/APOE/ATP1A2	18
BP	GO:0050879	multicellular organismal movement	10/1113	58/18614	0.00211943	0.0183846	0.0148981	SLC8A3/STAC2/TNNI2/TCAP/MAP1A/STAC/COMP/RCSD1/SYNM/TNNT3	10
BP	GO:0008016	regulation of heart contraction	24/1113	213/18614	0.00212632	0.018412	0.0149203	KCNH2/MIR200C/SLC8A3/BIN1/SCN2B/FLNA/CAV1/KCNJ12/RGS4/KCNJ3/TMIGD3/MYL3/CALCA/NKX2-5/TGFB2/CASQ2/SCN1B/DES/CHRM2/HSPB7/PLN/POPDC2/ATP1A2/PDE4B	24
BP	GO:0050850	positive regulation of calcium-mediated signaling	8/1113	40/18614	0.00220683	0.0190421	0.0154309	ZAP70/LMCD1/CCL4/CD4/TRAT1/CCL3/CD3E/IGF1	8
BP	GO:1904994	regulation of leukocyte adhesion to vascular endothelial cell	8/1113	40/18614	0.00220683	0.0190421	0.0154309	ITGB2/IL6/CHST4/CXCL12/CCL21/FUT7/ELANE/CCL25	8
BP	GO:0046850	regulation of bone remodeling	9/1113	49/18614	0.0022242	0.0191584	0.0155252	CD38/IL6/TNFRSF11B/ITGB3/CALCA/SPP1/CSF1R/SFRP1/DCSTAMP	9
BP	GO:0032602	chemokine production	14/1113	99/18614	0.00223669	0.0192324	0.0155851	ACKR1/LBP/HAVCR2/IL6/IL1RL1/AIF1/CD84/SIRPA/IFNG/LILRB4/ADIPOQ/ELANE/CSF1R/CHIA	14
BP	GO:0007160	cell-matrix adhesion	26/1113	239/18614	0.00233824	0.0200705	0.0162643	SIGLEC1/ITGB2/ITGAD/PARVG/ITGAL/SORBS1/ITGB3/LYVE1/ITGAM/VCAM1/FERMT3/ITGA11/ITGA7/ITGAX/CCL21/L1CAM/COL3A1/ITGA5/FN1/CSF1/SFRP1/CCL25/EMILIN1/ACTN2/CD3E/MUC4	26
BP	GO:0060191	regulation of lipase activity	13/1113	89/18614	0.00236488	0.0202639	0.016421	HTR2A/FGFR3/ITK/RASGRP4/C5AR1/PLA2G5/AGTR1/AVPR1B/CD86/FGF2/P2RY12/APOA2/GPR55	13
BP	GO:0098581	detection of external biotic stimulus	6/1113	24/18614	0.0023898	0.020442	0.0165653	LBP/CLEC6A/HLA-DRB1/SSC5D/LY96/C4B	6
BP	GO:0035590	purinergic nucleotide receptor signaling pathway	7/1113	32/18614	0.00241225	0.0205045	0.016616	GPR171/CTSG/NECAB2/P2RX1/GPR34/P2RY13/P2RY12	7
BP	GO:0098868	bone growth	7/1113	32/18614	0.00241225	0.0205045	0.016616	FGFR3/DDR2/MMP13/ANXA6/COMP/BNC2/OSTN	7
BP	GO:0001913	T cell mediated cytotoxicity	10/1113	59/18614	0.00241793	0.0205045	0.016616	HLA-DRA/CD1C/NCKAP1L/IL12RB1/HLA-DRB1/PTPRC/IL7R/LILRB1/GZMM/KLRD1	10
BP	GO:0002763	positive regulation of myeloid leukocyte differentiation	10/1113	59/18614	0.00241793	0.0205045	0.016616	ROR2/HLA-DRB1/TESC/IFNG/CD4/GPR68/EVI2B/CSF1/TYROBP/DCSTAMP	10
BP	GO:1903053	regulation of extracellular matrix organization	10/1113	59/18614	0.00241793	0.0205045	0.016616	DDR2/IL6/PDPN/ITGB3/MELTF/ANGPTL7/FAP/ZNF469/EMILIN1/AEBP1	10
BP	GO:0032755	positive regulation of interleukin-6 production	14/1113	100/18614	0.00246107	0.0208346	0.0168834	IL16/BTK/LBP/IL6/LILRB2/LILRA5/LILRA2/AIF1/TLR8/IFNG/SCIMP/SPON2/POU2AF1/TYROBP	14
BP	GO:0098742	cell-cell adhesion via plasma-membrane adhesion molecules	29/1113	278/18614	0.00255183	0.0215578	0.0174695	CLDN6/ITGB2/CLDN14/NTNG1/CRTAM/ITGAL/JAML/ITGAM/VCAM1/CDH15/CDH18/CADM3/TENM3/CD6/TENM2/CD84/TGFB2/L1CAM/SCARF2/ADIPOQ/CDH17/SLITRK2/ITGA5/NEXN/CD209/ICAM1/CLDN19/IGSF21/GATA5	29
BP	GO:0036005	response to macrophage colony-stimulating factor	5/1113	17/18614	0.00255963	0.0215578	0.0174695	STAP1/SPP1/CSF1R/CSF1/DCSTAMP	5
BP	GO:0042481	regulation of odontogenesis	5/1113	17/18614	0.00255963	0.0215578	0.0174695	TNFRSF11B/NGFR/CSF1/RSPO2/SHH	5
BP	GO:0001914	regulation of T cell mediated cytotoxicity	9/1113	50/18614	0.00257123	0.0215644	0.0174749	HLA-DRA/CD1C/NCKAP1L/IL12RB1/HLA-DRB1/PTPRC/IL7R/LILRB1/KLRD1	9
BP	GO:0045581	negative regulation of T cell differentiation	9/1113	50/18614	0.00257123	0.0215644	0.0174749	TBX21/CLEC4G/CTLA4/RUNX3/LAG3/LILRB4/FGL2/DTX1/SHH	9
BP	GO:0035265	organ growth	21/1113	180/18614	0.00257355	0.0215644	0.0174749	FGFR3/FOXC2/DDR2/MIR200B/RGS4/FGF7/MMP13/ANXA6/NKX2-5/COMP/TGFB2/IGF2/SASH3/FGF2/RSPO2/SHH/BNC2/PI16/GATA6/OSTN/IGF1	21
BP	GO:0002691	regulation of cellular extravasation	8/1113	41/18614	0.00260058	0.0217539	0.0176284	CHST4/LYVE1/CXCL12/CCL21/FUT7/ELANE/CCL25/ICAM1	8
BP	GO:0050829	defense response to Gram-negative bacterium	13/1113	90/18614	0.00261634	0.0218486	0.0177052	CTSG/LBP/IL6/RARRES2/MPEG1/IGHM/CD4/LTF/LYZ/ELANE/SSC5D/RNASE6/BPI	13
BP	GO:0070167	regulation of biomineral tissue development	14/1113	101/18614	0.00270367	0.0225398	0.0182653	MGP/ASPN/FAM20C/GAS6/BMPR1B/DDR2/RFLNA/COMP/LTF/NELL1/ENPP1/CCL3/PKDCC/SRGN	14
BP	GO:0030500	regulation of bone mineralization	12/1113	80/18614	0.00273387	0.0227146	0.0184069	MGP/FAM20C/BMPR1B/DDR2/RFLNA/COMP/LTF/NELL1/ENPP1/CCL3/PKDCC/SRGN	12
BP	GO:0070227	lymphocyte apoptotic process	12/1113	80/18614	0.00273387	0.0227146	0.0184069	CD27/BTK/BIRC7/CD274/PDCD1/CD3G/IL7R/CLC/PTCRA/FASLG/IDO1/IL2RA	12
BP	GO:0002886	regulation of myeloid leukocyte mediated immunity	10/1113	60/18614	0.00274921	0.0227653	0.0184481	FCGR1A/BTK/ITGB2/ITGAM/CD84/STAP1/TYROBP/SPI1/CD300A/IL13RA2	10
BP	GO:0055008	cardiac muscle tissue morphogenesis	10/1113	60/18614	0.00274921	0.0227653	0.0184481	NRG1/FOXC2/FOXH1/TCAP/MYL3/NKX2-5/TGFB2/ANKRD1/ACTC1/HAND1	10
BP	GO:0048566	embryonic digestive tract development	7/1113	33/18614	0.00290618	0.0238219	0.0193043	RARRES2/GLI2/TGFB2/SHH/PKDCC/SCT/RBPMS2	7
BP	GO:0050858	negative regulation of antigen receptor-mediated signaling pathway	7/1113	33/18614	0.00290618	0.0238219	0.0193043	SLA2/UBASH3A/SH2D1A/LILRB4/CD22/CD300A/FCRL3	7
BP	GO:0090279	regulation of calcium ion import	7/1113	33/18614	0.00290618	0.0238219	0.0193043	TRPV2/CXCL12/CCL3/CCL2/PLN/PLPP4/FCRL3	7
BP	GO:1990776	response to angiotensin	7/1113	33/18614	0.00290618	0.0238219	0.0193043	CAMK2A/CAV1/DDR2/AGTR1/COL3A1/ACTN2/CYBB	7
BP	GO:1904063	negative regulation of cation transmembrane transport	14/1113	102/18614	0.00296558	0.0238219	0.0193043	KCNH2/MIR200C/BIN1/CAV1/REM1/RGS4/RRAD/CASQ2/ACTN2/PLN/NTSR1/GEM/ATP1A2/MMP9	14
BP	GO:0002062	chondrocyte differentiation	15/1113	113/18614	0.00297938	0.0238219	0.0193043	FGFR3/CYTL1/BMPR1B/TGFBI/HMGA2/GDF5/PTHLH/ANXA6/RFLNA/COMP/SFRP2/COL3A1/WNT5B/PKDCC/EFEMP1	15
BP	GO:0044344	cellular response to fibroblast growth factor stimulus	15/1113	113/18614	0.00297938	0.0238219	0.0193043	MIR149/FAM20C/FGFR3/FGF5/CXCL13/COL1A1/FGFBP1/FGF7/SMOC2/FGF16/TBX1/NGFR/FGF2/SFRP1/CCL2	15
BP	GO:0045165	cell fate commitment	29/1113	281/18614	0.00298556	0.0238219	0.0193043	TBX21/TRIM15/FOXC2/SOX8/SOSTDC1/EOMES/IL6/PDPN/GLI2/WNT8B/SLAMF8/NKX2-5/SPN/IL12RB1/TBX1/SLAMF6/GAS1/SFRP2/LY9/FGF2/TBX3/SFRP1/WNT5B/SHH/IRF4/PRRX1/GATA6/GATA5/WNT9B	29
BP	GO:0001779	natural killer cell differentiation	6/1113	25/18614	0.00298752	0.0238219	0.0193043	GAS6/ZNF683/PTPRC/SLAMF1/AXL/PIK3CD	6
BP	GO:0016048	detection of temperature stimulus	6/1113	25/18614	0.00298752	0.0238219	0.0193043	HTR2A/CXCL12/CALCA/NTRK1/NGFR/NTSR1	6
BP	GO:0046641	positive regulation of alpha-beta T cell proliferation	6/1113	25/18614	0.00298752	0.0238219	0.0193043	ZAP70/EBI3/CD28/PTPRC/CD3E/RASAL3	6
BP	GO:0001547	antral ovarian follicle growth	4/1113	11/18614	0.00298802	0.0238219	0.0193043	BMPR1B/GAS2/PTX3/TNFAIP6	4
BP	GO:0002423	natural killer cell mediated immune response to tumor cell	4/1113	11/18614	0.00298802	0.0238219	0.0193043	HAVCR2/CRTAM/CD226/NKG7	4
BP	GO:0002924	negative regulation of humoral immune response mediated by circulating immunoglobulin	4/1113	11/18614	0.00298802	0.0238219	0.0193043	CR1/CR1L/CR2/C4BPA	4
BP	GO:0032490	detection of molecule of bacterial origin	4/1113	11/18614	0.00298802	0.0238219	0.0193043	LBP/SSC5D/LY96/C4B	4
BP	GO:0033625	positive regulation of integrin activation	4/1113	11/18614	0.00298802	0.0238219	0.0193043	CXCL13/CDH17/P2RY12/PLEK	4
BP	GO:0035766	cell chemotaxis to fibroblast growth factor	4/1113	11/18614	0.00298802	0.0238219	0.0193043	MIR149/CXCL13/FGF16/FGF2	4
BP	GO:0042487	regulation of odontogenesis of dentin-containing tooth	4/1113	11/18614	0.00298802	0.0238219	0.0193043	TNFRSF11B/NGFR/CSF1/RSPO2	4
BP	GO:0043320	natural killer cell degranulation	4/1113	11/18614	0.00298802	0.0238219	0.0193043	CORO1A/KLRC2/FCGR3A/NKG7	4
BP	GO:0097278	complement-dependent cytotoxicity	4/1113	11/18614	0.00298802	0.0238219	0.0193043	CR1/CR1L/CD5L/IGHG1	4
BP	GO:1903027	regulation of opsonization	4/1113	11/18614	0.00298802	0.0238219	0.0193043	PLA2G5/FCN1/C4BPA/CFP	4
BP	GO:1904847	regulation of cell chemotaxis to fibroblast growth factor	4/1113	11/18614	0.00298802	0.0238219	0.0193043	MIR149/CXCL13/FGF16/FGF2	4
BP	GO:2001204	regulation of osteoclast development	4/1113	11/18614	0.00298802	0.0238219	0.0193043	LTF/GPR68/LILRB1/TYROBP	4
BP	GO:0006898	receptor-mediated endocytosis	27/1113	256/18614	0.00302205	0.0240543	0.0194926	FCGR1A/SIGLEC1/CXCR1/ITGB2/CLEC9A/NECAB2/CAV1/CACNG8/STAB1/ITGB3/LYVE1/SNAP91/ITGAM/RSPO1/CCL21/MRC1/FCER1G/CCL19/LILRB4/ADIPOQ/CD14/RAMP1/LILRB1/SFRP4/SFTPD/MARCO/APOE	27
BP	GO:0002714	positive regulation of B cell mediated immunity	8/1113	42/18614	0.00304715	0.0240984	0.0195283	FCGR1A/TBX21/BTK/CD28/FCER2/PTPRC/CD226/LTA	8
BP	GO:0002891	positive regulation of immunoglobulin mediated immune response	8/1113	42/18614	0.00304715	0.0240984	0.0195283	FCGR1A/TBX21/BTK/CD28/FCER2/PTPRC/CD226/LTA	8
BP	GO:0032733	positive regulation of interleukin-10 production	8/1113	42/18614	0.00304715	0.0240984	0.0195283	CD274/IL6/CD28/CD40LG/LILRA5/SASH3/TIGIT/IRF4	8
BP	GO:0045124	regulation of bone resorption	8/1113	42/18614	0.00304715	0.0240984	0.0195283	CD38/IL6/TNFRSF11B/ITGB3/CALCA/SPP1/CSF1R/DCSTAMP	8
BP	GO:0044703	multi-organism reproductive process	23/1113	207/18614	0.0031067	0.02453	0.0198781	CD38/TGFB3/P2RX1/HAVCR2/PAPPA/PLA2G4C/ITGB3/PTHLH/EPYC/CALCA/PRL/GIP/OVGP1/FUT7/PNOC/ITGA5/SERPINE2/SPP1/CRHBP/ACOD1/IDO1/PTGFR/MMP9	23
BP	GO:0019229	regulation of vasoconstriction	10/1113	61/18614	0.00311579	0.0245624	0.0199043	CD38/ADRA1D/HTR2A/CAV1/P2RX1/TBXAS1/AGTR1/AVPR1B/ASIC2/ATP1A2	10
BP	GO:0007498	mesoderm development	17/1113	137/18614	0.00335537	0.0263254	0.021333	MIR200C/BTK/TRIM15/FOXC2/FOXH1/EOMES/IKZF1/ITGB3/HMGA2/TBX1/SFRP2/HCK/TBX3/BMX/SHH/SECTM1/HAND1	17
BP	GO:0061844	antimicrobial humoral immune response mediated by antimicrobial peptide	12/1113	82/18614	0.00337053	0.0263254	0.021333	PF4V1/CXCL10/CXCL5/CXCL13/GNLY/CXCL11/CXCL9/LTF/PPBP/ELANE/RNASE6/CCL13	12
BP	GO:0006957	complement activation, alternative pathway	5/1113	18/18614	0.0033715	0.0263254	0.021333	CR1/VSIG4/CR2/C7/CFP	5
BP	GO:0036035	osteoclast development	5/1113	18/18614	0.0033715	0.0263254	0.021333	FAM20C/LTF/GPR68/LILRB1/TYROBP	5
BP	GO:0046851	negative regulation of bone remodeling	5/1113	18/18614	0.0033715	0.0263254	0.021333	CD38/IL6/TNFRSF11B/CALCA/SFRP1	5
BP	GO:0050965	detection of temperature stimulus involved in sensory perception of pain	5/1113	18/18614	0.0033715	0.0263254	0.021333	HTR2A/CXCL12/CALCA/NTRK1/NTSR1	5
BP	GO:0010543	regulation of platelet activation	9/1113	52/18614	0.00339323	0.0264114	0.0214027	CTSG/FLNA/IL6/PDPN/FCER1G/SERPINE2/PLEK/EMILIN1/APOE	9
BP	GO:0022602	ovulation cycle process	9/1113	52/18614	0.00339323	0.0264114	0.0214027	TGFB3/BMPR1B/GAS2/PTPRN/AFP/TGFB2/SLIT2/PTX3/TNFAIP6	9
BP	GO:0001782	B cell homeostasis	7/1113	34/18614	0.00347392	0.0269969	0.0218771	DOCK10/GAPT/NCKAP1L/TNFSF13B/SASH3/IL7R/TNFRSF13B	7
BP	GO:0009988	cell-cell recognition	11/1113	72/18614	0.00349513	0.0271189	0.021976	FOLR2/DOCK2/PAEP/HAVCR2/ADAM2/FOLR3/CCL21/CD6/OVGP1/CCL19/CD209	11
BP	GO:0035051	cardiocyte differentiation	19/1113	161/18614	0.00353653	0.0273867	0.022193	HAND2/SGCD/NRG1/TCAP/EOMES/MIR200B/RGS4/MYH11/VCAM1/NKX2-5/TGFB2/TBX3/ALPK2/ACTC1/ACTN2/ASB2/PI16/GATA6/IGF1	19
BP	GO:0032735	positive regulation of interleukin-12 production	8/1113	43/18614	0.00355114	0.0273867	0.022193	LTB/IL16/IRF8/CD40LG/CCL19/IFNG/SCIMP/IDO1	8
BP	GO:0032814	regulation of natural killer cell activation	8/1113	43/18614	0.00355114	0.0273867	0.022193	KLRC2/GAS6/HAVCR2/ZNF683/FCGR3A/AXL/KLRD1/TYROBP	8
BP	GO:0070252	actin-mediated cell contraction	14/1113	104/18614	0.00355187	0.0273867	0.022193	KCNH2/BIN1/SCN2B/SGCD/FLNA/CAV1/PDPN/KCNJ3/ACTA2/SCN1B/ACTC1/PLN/ATP1A2/PDE4B	14
BP	GO:0006929	substrate-dependent cell migration	6/1113	26/18614	0.00369018	0.0282761	0.0229137	VEGFC/ITGA11/PTPRC/SLIT2/FN1/P2RY12	6
BP	GO:0050857	positive regulation of antigen receptor-mediated signaling pathway	6/1113	26/18614	0.00369018	0.0282761	0.0229137	LCK/PTPRC/STAP1/CD226/NFAM1/TRAT1	6
BP	GO:0060561	apoptotic process involved in morphogenesis	6/1113	26/18614	0.00369018	0.0282761	0.0229137	HAND2/FOXC2/NKX2-5/TGFB2/CRYAB/SPI1	6
BP	GO:2000050	regulation of non-canonical Wnt signaling pathway	6/1113	26/18614	0.00369018	0.0282761	0.0229137	RSPO3/SFRP2/GPC3/SFRP4/SFRP1/WNT5B	6
BP	GO:0001704	formation of primary germ layer	16/1113	127/18614	0.00374684	0.0286657	0.0232294	MIR200C/ITGB2/TRIM15/COL6A1/FOXC2/EOMES/ITGB3/HMGA2/ITGA7/SFRP2/ITGA5/FN1/LAMA3/HAND1/GATA6/MMP9	16
BP	GO:0051896	regulation of protein kinase B signaling	21/1113	186/18614	0.00380661	0.0290778	0.0235634	MIR200C/GAS6/F3/TNFAIP8L3/PIK3R5/CD28/THPO/CSF3/CCL21/IGF2/CCL19/NTRK2/NTRK1/CAVIN3/FGF2/AXL/P2RY12/PIK3CD/CCL3/CHI3L1/IGF1	21
BP	GO:1901379	regulation of potassium ion transmembrane transport	13/1113	94/18614	0.00385027	0.0293657	0.0237967	KCNH2/BIN1/FLNA/CAV1/FXYD2/RGS4/CASQ2/FHL1/KCNIP1/LRRC38/KCNMB1/ACTN2/KCNIP3	13
BP	GO:0071772	response to BMP	21/1113	187/18614	0.0040536	0.0308212	0.0249762	CHRDL2/TGFB3/LEFTY1/HTRA3/SOSTDC1/BMPR1B/SOST/CHRDL1/GDF5/VWC2L/COMP/TGFB2/SFRP2/GPC3/LEFTY2/SFRP4/SFRP1/TNFAIP6/RBPMS2/GATA6/GATA5	21
BP	GO:0071773	cellular response to BMP stimulus	21/1113	187/18614	0.0040536	0.0308212	0.0249762	CHRDL2/TGFB3/LEFTY1/HTRA3/SOSTDC1/BMPR1B/SOST/CHRDL1/GDF5/VWC2L/COMP/TGFB2/SFRP2/GPC3/LEFTY2/SFRP4/SFRP1/TNFAIP6/RBPMS2/GATA6/GATA5	21
BP	GO:0003009	skeletal muscle contraction	8/1113	44/18614	0.00411732	0.0311511	0.0252436	SLC8A3/STAC2/TNNI2/TCAP/STAC/RCSD1/SYNM/TNNT3	8
BP	GO:0050856	regulation of T cell receptor signaling pathway	8/1113	44/18614	0.00411732	0.0311511	0.0252436	SLA2/UBASH3A/LCK/SH2D1A/LILRB4/CD226/TRAT1/CD300A	8
BP	GO:0035025	positive regulation of Rho protein signal transduction	7/1113	35/18614	0.00412229	0.0311511	0.0252436	GPR65/F2RL2/GPR18/GPR174/COL3A1/P2RY10/GPR55	7
BP	GO:0035137	hindlimb morphogenesis	7/1113	35/18614	0.00412229	0.0311511	0.0252436	GDF5/ALX4/AFF3/GPC3/TBX3/RSPO2/SHH	7
BP	GO:0045638	negative regulation of myeloid cell differentiation	13/1113	95/18614	0.00422274	0.0318613	0.025819	GPR171/C1QC/TNFRSF11B/LILRB3/LILRB4/ADIPOQ/LTF/GPR68/LILRB1/SFRP1/CCL3/TNFAIP6/GPR55	13
BP	GO:0002887	negative regulation of myeloid leukocyte mediated immunity	4/1113	12/18614	0.00427151	0.0319358	0.0258794	CD84/SPI1/CD300A/IL13RA2	4
BP	GO:0010936	negative regulation of macrophage cytokine production	4/1113	12/18614	0.00427151	0.0319358	0.0258794	TGFB3/TGFB2/ACP5/AXL	4
BP	GO:0031953	negative regulation of protein autophosphorylation	4/1113	12/18614	0.00427151	0.0319358	0.0258794	CAV1/PTPRC/ADIPOQ/ENPP1	4
BP	GO:0043380	regulation of memory T cell differentiation	4/1113	12/18614	0.00427151	0.0319358	0.0258794	HLA-DRA/IL12RB1/HLA-DRB1/FGL2	4
BP	GO:0071635	negative regulation of transforming growth factor beta production	4/1113	12/18614	0.00427151	0.0319358	0.0258794	FN1/LILRB1/TYROBP/GATA6	4
BP	GO:1901731	positive regulation of platelet aggregation	4/1113	12/18614	0.00427151	0.0319358	0.0258794	CTSG/IL6/PDPN/EMILIN1	4
BP	GO:0006801	superoxide metabolic process	11/1113	74/18614	0.00433727	0.0323497	0.0262148	NCF1C/ITGB2/FPR2/NCF2/ITGAM/NCF1B/ACP5/NCF1/SOD3/TYROBP/CYBB	11
BP	GO:0030509	BMP signaling pathway	20/1113	176/18614	0.00434133	0.0323497	0.0262148	CHRDL2/TGFB3/LEFTY1/HTRA3/SOSTDC1/BMPR1B/SOST/CHRDL1/GDF5/VWC2L/COMP/TGFB2/SFRP2/GPC3/LEFTY2/SFRP4/SFRP1/TNFAIP6/RBPMS2/GATA6	20
BP	GO:0030050	vesicle transport along actin filament	5/1113	19/18614	0.00435313	0.0323497	0.0262148	MYO7B/MYO1F/MYO1G/MYO15A/MYO1A	5
BP	GO:0043031	negative regulation of macrophage activation	5/1113	19/18614	0.00435313	0.0323497	0.0262148	VSIG4/IL31RA/PTPRC/CST7/BPI	5
BP	GO:0043303	mast cell degranulation	9/1113	54/18614	0.00440869	0.032615	0.0264298	BTK/CD84/PTGDR/PTGDS/PIK3CD/RAB44/LAT2/CD300A/IL13RA2	9
BP	GO:0043550	regulation of lipid kinase activity	9/1113	54/18614	0.00440869	0.032615	0.0264298	FGFR3/TNFAIP8L3/PIK3R5/CCL21/CCL19/CD19/FGF2/P2RY12/FLT3	9
BP	GO:1903170	negative regulation of calcium ion transmembrane transport	9/1113	54/18614	0.00440869	0.032615	0.0264298	MIR200C/BIN1/REM1/RRAD/CASQ2/PLN/NTSR1/GEM/ATP1A2	9
BP	GO:0050918	positive chemotaxis	10/1113	64/18614	0.00445357	0.0328935	0.0266555	CORO1A/IL16/CXCL10/VEGFC/F3/FPR2/FGF7/CXCL12/FGF2/CCL3	10
BP	GO:0022898	regulation of transmembrane transporter activity	29/1113	289/18614	0.00445968	0.0328935	0.0266555	MIR200C/STAC2/SCN2B/CAV1/CACNG8/FXYD2/STAC/REM1/FXYD7/RRAD/TESC/IFNG/CASQ2/FHL1/SCN1B/LRRC38/CRHBP/RELN/JPH2/PM20D1/ACTN2/FXYD6/CCL2/PLN/NTSR1/GEM/ATP1A2/PDE4B/MMP9	29
BP	GO:0033081	regulation of T cell differentiation in thymus	6/1113	27/18614	0.00450832	0.033153	0.0268658	CLEC4G/GLI2/VNN1/IL2RG/IL7R/SHH	6
BP	GO:0034143	regulation of toll-like receptor 4 signaling pathway	6/1113	27/18614	0.00450832	0.033153	0.0268658	BPIFB1/LBP/LILRA2/LTF/CD14/ACOD1	6
BP	GO:0055013	cardiac muscle cell development	12/1113	85/18614	0.0045448	0.0333714	0.0270428	SGCD/TCAP/RGS4/MYH11/NKX2-5/TBX3/ALPK2/ACTC1/ACTN2/ASB2/PI16/IGF1	12
BP	GO:0030574	collagen catabolic process	8/1113	45/18614	0.00475055	0.0347785	0.0281831	CTSK/MMP11/MMP3/MMP13/FAP/MMP7/MRC2/MMP9	8
BP	GO:0046636	negative regulation of alpha-beta T cell activation	8/1113	45/18614	0.00475055	0.0347785	0.0281831	TBX21/CLEC4G/CD274/RUNX3/LILRB1/SHH/CD300A/LGALS9B	8
BP	GO:0030224	monocyte differentiation	7/1113	36/18614	0.00485823	0.0355141	0.0287791	IL31RA/HLA-DRB1/CD4/GPR68/CSF1R/CSF1/DCSTAMP	7
BP	GO:0032412	regulation of monoatomic ion transmembrane transporter activity	28/1113	278/18614	0.00488677	0.0356698	0.0289053	MIR200C/STAC2/SCN2B/CAV1/CACNG8/FXYD2/STAC/REM1/FXYD7/RRAD/TESC/IFNG/CASQ2/FHL1/SCN1B/LRRC38/CRHBP/RELN/JPH2/ACTN2/FXYD6/CCL2/PLN/NTSR1/GEM/ATP1A2/PDE4B/MMP9	28
BP	GO:0042692	muscle cell differentiation	38/1113	410/18614	0.00494264	0.0360242	0.0291925	BIN1/SGCD/CXCL10/DOCK2/NRG1/TCAP/SPEG/MIR200B/RGS4/MYH11/CD53/FLNC/LMOD1/PLPP7/CXCL9/NKX2-5/TBX1/COMP/ERVFRD-1/IGF2/MYL9/PGM5/TBX3/WNT5B/ALPK2/ANKRD1/ACTC1/TNNT3/ACTN2/SHH/ASB2/NPHS1/POPDC2/PI16/TMOD1/RBPMS2/GATA6/IGF1	38
BP	GO:0034103	regulation of tissue remodeling	12/1113	86/18614	0.0050018	0.0363936	0.0294918	CD38/HAND2/DDR2/IL6/TNFRSF11B/ITGB3/CALCA/SPP1/CSF1R/SFRP1/THBS4/DCSTAMP	12
BP	GO:0043266	regulation of potassium ion transport	14/1113	108/18614	0.00500809	0.0363936	0.0294918	KCNH2/BIN1/HTR2A/FLNA/CAV1/FXYD2/RGS4/CASQ2/FHL1/KCNIP1/LRRC38/KCNMB1/ACTN2/KCNIP3	14
BP	GO:0034109	homotypic cell-cell adhesion	13/1113	97/18614	0.0050548	0.036679	0.0297231	CTSG/FLNA/IL6/PDPN/ITGB3/FERMT3/COMP/MYL9/SERPINE2/P2RY12/PLEK/EMILIN1/TSPAN32	13
BP	GO:0044706	multi-multicellular organism process	23/1113	216/18614	0.00525483	0.0380743	0.0308538	CD38/TGFB3/P2RX1/HAVCR2/PAPPA/PLA2G4C/ITGB3/PTHLH/EPYC/CALCA/PRL/GIP/OVGP1/FUT7/PNOC/ITGA5/SERPINE2/SPP1/CRHBP/ACOD1/IDO1/PTGFR/MMP9	23
BP	GO:0071774	response to fibroblast growth factor	15/1113	120/18614	0.00528741	0.0382541	0.0309995	MIR149/FAM20C/FGFR3/FGF5/CXCL13/COL1A1/FGFBP1/FGF7/SMOC2/FGF16/TBX1/NGFR/FGF2/SFRP1/CCL2	15
BP	GO:0090287	regulation of cellular response to growth factor stimulus	33/1113	345/18614	0.00530061	0.0382934	0.0310314	MIR200C/ASPN/MIR149/FAM20C/CHRDL2/TGFB3/VEGFC/CAV1/CXCL13/HTRA3/SOSTDC1/SOST/DCN/CHRDL1/FGFBP1/ITGB3/GDF5/VWC2L/SMOC2/FGF16/SLIT2/SFRP2/ITGA5/GPC3/NGFR/FGF2/SFRP4/SFRP1/EMILIN1/CILP/TNFAIP6/RBPMS2/GATA6	33
BP	GO:0086003	cardiac muscle cell contraction	11/1113	76/18614	0.00533322	0.0384726	0.0311765	KCNH2/BIN1/SCN2B/SGCD/FLNA/CAV1/KCNJ3/SCN1B/PLN/ATP1A2/PDE4B	11
BP	GO:0034766	negative regulation of monoatomic ion transmembrane transport	14/1113	109/18614	0.00543866	0.0390708	0.0316613	KCNH2/MIR200C/BIN1/CAV1/REM1/RGS4/RRAD/CASQ2/ACTN2/PLN/NTSR1/GEM/ATP1A2/MMP9	14
BP	GO:0002418	immune response to tumor cell	6/1113	28/18614	0.00545261	0.0390708	0.0316613	HAVCR2/CD274/CRTAM/HLA-DRB1/CD226/NKG7	6
BP	GO:0035116	embryonic hindlimb morphogenesis	6/1113	28/18614	0.00545261	0.0390708	0.0316613	ALX4/AFF3/GPC3/TBX3/RSPO2/SHH	6
BP	GO:0042104	positive regulation of activated T cell proliferation	6/1113	28/18614	0.00545261	0.0390708	0.0316613	HHLA2/IL12RB1/IGF2/SLAMF1/IL2RA/IGF1	6
BP	GO:0010712	regulation of collagen metabolic process	8/1113	46/18614	0.0054558	0.0390708	0.0316613	MIR149/TGFB3/DDR2/IL6/VIM/MFAP4/FAP/EMILIN1	8
BP	GO:0048145	regulation of fibroblast proliferation	12/1113	87/18614	0.0054947	0.0391497	0.0317252	SPHK1/GAS6/CAV1/DDR2/ITGB3/NGFR/FN1/CD248/SFRP1/LTA/CD300A/IGF1	12
BP	GO:0055001	muscle cell development	21/1113	192/18614	0.00549718	0.0391497	0.0317252	BIN1/SGCD/TCAP/RGS4/MYH11/FLNC/LMOD1/NKX2-5/COMP/MYL9/PGM5/TBX3/ALPK2/ANKRD1/ACTC1/TNNT3/ACTN2/ASB2/PI16/TMOD1/IGF1	21
BP	GO:0002544	chronic inflammatory response	5/1113	20/18614	0.00552243	0.0391497	0.0317252	CXCL13/VCAM1/VNN1/IDO1/LTA	5
BP	GO:0003215	cardiac right ventricle morphogenesis	5/1113	20/18614	0.00552243	0.0391497	0.0317252	HAND2/FOXH1/NKX2-5/TGFB2/HAND1	5
BP	GO:0045655	regulation of monocyte differentiation	5/1113	20/18614	0.00552243	0.0391497	0.0317252	HLA-DRB1/CD4/GPR68/CSF1/DCSTAMP	5
BP	GO:0140131	positive regulation of lymphocyte chemotaxis	5/1113	20/18614	0.00552243	0.0391497	0.0317252	CCL4/CXCL13/CCL7/CCL21/CCL3	5
BP	GO:1903975	regulation of glial cell migration	5/1113	20/18614	0.00552243	0.0391497	0.0317252	GPR183/STAP1/CSF1/P2RY12/CCL3	5
BP	GO:0048762	mesenchymal cell differentiation	26/1113	255/18614	0.00557308	0.039452	0.0319702	MIR149/HAND2/FLNA/GBX2/TGFB3/NRG1/FOXC2/SOX8/EOMES/COL1A1/IL6/PDPN/HMGA2/ANXA6/RANBP3L/TBX1/TGFB2/SFRP2/DACT3/FN1/TBX3/SFRP1/GLIPR2/SHH/IGF1/GATA5	26
BP	GO:0042063	gliogenesis	31/1113	320/18614	0.00562563	0.0397668	0.0322254	SLC8A3/BIN1/FGF5/VEGFC/CHRM1/C5AR1/ROR2/SOX8/EOMES/IL6/GPR183/VIM/PENK/C1QA/TGFB2/IFNG/COL3A1/STAP1/NTRK2/SERPINE2/FGF2/DTX1/CSF1R/RELN/CSF1/P2RY12/SHH/CCL3/LTA/MXRA8/CCL2	31
BP	GO:0002279	mast cell activation involved in immune response	9/1113	56/18614	0.00564642	0.0397996	0.0322519	BTK/CD84/PTGDR/PTGDS/PIK3CD/RAB44/LAT2/CD300A/IL13RA2	9
BP	GO:0070231	T cell apoptotic process	9/1113	56/18614	0.00564642	0.0397996	0.0322519	CD27/CD274/PDCD1/IL7R/CLC/PTCRA/FASLG/IDO1/IL2RA	9
BP	GO:0002638	negative regulation of immunoglobulin production	4/1113	13/18614	0.0058808	0.0410407	0.0332576	CR1/CD22/IL13RA2/FCRL3	4
BP	GO:0002863	positive regulation of inflammatory response to antigenic stimulus	4/1113	13/18614	0.0058808	0.0410407	0.0332576	FCGR1A/BTK/CD28/LTA	4
BP	GO:0033690	positive regulation of osteoblast proliferation	4/1113	13/18614	0.0058808	0.0410407	0.0332576	SOX8/ITGB3/CTHRC1/LTF	4
BP	GO:0035589	G protein-coupled purinergic nucleotide receptor signaling pathway	4/1113	13/18614	0.0058808	0.0410407	0.0332576	GPR171/GPR34/P2RY13/P2RY12	4
BP	GO:0036006	cellular response to macrophage colony-stimulating factor stimulus	4/1113	13/18614	0.0058808	0.0410407	0.0332576	STAP1/CSF1R/CSF1/DCSTAMP	4
BP	GO:0042117	monocyte activation	4/1113	13/18614	0.0058808	0.0410407	0.0332576	CD33/LILRB4/FN1/CSF1	4
BP	GO:0043379	memory T cell differentiation	4/1113	13/18614	0.0058808	0.0410407	0.0332576	HLA-DRA/IL12RB1/HLA-DRB1/FGL2	4
BP	GO:0060349	bone morphogenesis	13/1113	99/18614	0.00601343	0.0419069	0.0339596	FGFR3/TGFB3/CDX1/BMPR1B/COL1A1/MMP13/ANXA6/COMP/COL3A1/LTF/ACP5/TIFAB/SFRP4	13
BP	GO:0002861	regulation of inflammatory response to antigenic stimulus	8/1113	47/18614	0.00623813	0.0434114	0.0351788	FCGR1A/BTK/CD28/PLA2G2D/HLA-DRB1/FUT7/HCK/LTA	8
BP	GO:0055123	digestive system development	17/1113	146/18614	0.00640997	0.0445443	0.0360968	TGFB3/HMGCS2/RARRES2/ALX4/GLI2/GIP/TGFB2/IGF2/SFRP2/COL3A1/SFRP1/SHH/PKDCC/SCT/RBPMS2/GATA6/GATA5	17
BP	GO:0090025	regulation of monocyte chemotaxis	6/1113	29/18614	0.00653371	0.0453402	0.0367418	CXCL10/FPR2/SLAMF8/CXCL12/AIF1/SLIT2	6
BP	GO:0002369	T cell cytokine production	7/1113	38/18614	0.00662105	0.0458173	0.0371284	TBX21/IL6/NLRP3/SASH3/LILRB4/SLAMF1/CLC	7
BP	GO:0002724	regulation of T cell cytokine production	7/1113	38/18614	0.00662105	0.0458173	0.0371284	TBX21/IL6/NLRP3/SASH3/LILRB4/SLAMF1/CLC	7
BP	GO:0032409	regulation of transporter activity	31/1113	324/18614	0.0067106	0.0463719	0.0375778	MIR200C/STAC2/SCN2B/CAV1/CACNG8/FXYD2/STAC/REM1/FXYD7/RRAD/TESC/IFNG/CASQ2/FHL1/ADIPOQ/SCN1B/LRRC38/CRHBP/RELN/JPH2/PM20D1/ACTN2/FXYD6/CCL2/PLN/NTSR1/APOA2/GEM/ATP1A2/PDE4B/MMP9	31
BP	GO:0002837	regulation of immune response to tumor cell	5/1113	21/18614	0.00689697	0.04746	0.0384596	HAVCR2/CD274/CRTAM/HLA-DRB1/CD226	5
BP	GO:0006837	serotonin transport	5/1113	21/18614	0.00689697	0.04746	0.0384596	SLC22A3/P2RX1/ITGB3/MAOB/LILRB1	5
BP	GO:0099515	actin filament-based transport	5/1113	21/18614	0.00689697	0.04746	0.0384596	MYO7B/MYO1F/MYO1G/MYO15A/MYO1A	5
BP	GO:0007369	gastrulation	21/1113	196/18614	0.00693604	0.0476623	0.0386235	MIR200C/ITGB2/TRIM15/COL6A1/FOXC2/EOMES/ITGB3/HMGA2/WNT8B/ITGA7/SFRP2/ADIPOQ/ITGA5/GPC3/FN1/SFRP1/WNT5B/LAMA3/HAND1/GATA6/MMP9	21
BP	GO:0097696	receptor signaling pathway via STAT	20/1113	184/18614	0.00709604	0.0486039	0.0393866	MIR149/FGFR3/CAMK2A/CAV1/IL31RA/IL6/CSF2RB/PRL/THPO/CRLF1/PTPRC/IFNG/IL10RA/IL7R/CSF1R/FLT3/CCL2/CSF2RA/CD300A/IGF1	20
BP	GO:0002673	regulation of acute inflammatory response	8/1113	48/18614	0.00710267	0.0486039	0.0393866	FCGR1A/ALOX5AP/BTK/PTGER3/IL6/PLA2G2D/FUT7/NLRP3	8
BP	GO:0043300	regulation of leukocyte degranulation	8/1113	48/18614	0.00710267	0.0486039	0.0393866	KLRC2/ITGB2/NCKAP1L/ITGAM/CD84/SPI1/CD300A/IL13RA2	8
BP	GO:0010721	negative regulation of cell development	28/1113	286/18614	0.0071513	0.048834	0.039573	TBX21/CR1/CLEC4G/PAEP/C1QC/IL6/TNFRSF11B/PTHLH/TMEM176B/LILRB3/CTLA4/RFLNA/RUNX3/LAG3/LILRB4/ADIPOQ/LTF/GPR68/FGL2/LILRB1/SPP1/DTX1/SFRP1/SHH/CCL3/TNFAIP6/GPR55/IGF1	28
BP	GO:0042310	vasoconstriction	11/1113	79/18614	0.00715611	0.048834	0.039573	CD38/ADRA1D/HTR2A/CAV1/P2RX1/TBXAS1/AGTR1/AVPR1B/ASIC2/COMP/ATP1A2	11
BP	GO:0048545	response to steroid hormone	32/1113	339/18614	0.00722606	0.0492431	0.0399045	CD38/TGFB3/BCHE/SSTR2/CAV1/HMGCS2/SSTR5/FOXH1/PAPPA/COL1A1/IL6/NPAS4/NEFL/SCGB2A1/FIBIN/AIF1/TGFB2/MAOB/SLIT2/PTGDS/ADIPOQ/SPP1/PCSK1/SFRP1/RXRG/ACOD1/UGT1A1/FLT3/CYBB/SSTR3/APOA2/ATP1A2	32
BP	GO:0010951	negative regulation of endopeptidase activity	18/1113	160/18614	0.00730297	0.0496985	0.0402736	SERPINA5/DPEP1/BIN1/CR1/CD27/SPINK6/SERPINA1/GAS6/BIRC7/SFRP2/CRYAB/LTF/CST7/BIRC3/SERPINE2/SERPING1/SERPINA9/MMP9	18
BP	GO:0002711	positive regulation of T cell mediated immunity	10/1113	69/18614	0.00764543	0.0519573	0.042104	TBX21/HLA-DRA/CD1C/IL6/IL12RB1/HLA-DRB1/PTPRC/NLRP3/SASH3/SLAMF1	10
BP	GO:0030279	negative regulation of ossification	7/1113	39/18614	0.00766222	0.0519997	0.0421383	SOST/CALCA/RFLNA/SFRP1/ENPP1/CCL3/SRGN	7
BP	GO:0010811	positive regulation of cell-substrate adhesion	15/1113	125/18614	0.00768988	0.0521156	0.0422323	FLNA/ITGB3/OLFM4/VIT/ABI3BP/CCL21/CCDC80/ITGA5/FN1/CSF1/SFRP1/CCL25/EMILIN1/LIMS2/CD3E	15
BP	GO:0045907	positive regulation of vasoconstriction	6/1113	30/18614	0.00776222	0.0523897	0.0424544	CD38/ADRA1D/HTR2A/CAV1/TBXAS1/AVPR1B	6
BP	GO:0070168	negative regulation of biomineral tissue development	6/1113	30/18614	0.00776222	0.0523897	0.0424544	ASPN/GAS6/RFLNA/ENPP1/CCL3/SRGN	6
BP	GO:0072539	T-helper 17 cell differentiation	6/1113	30/18614	0.00776222	0.0523897	0.0424544	TBX21/IL6/IL12RB1/SLAMF6/LY9/IRF4	6
BP	GO:0003222	ventricular trabecula myocardium morphogenesis	4/1113	14/18614	0.00784816	0.0526093	0.0426324	NRG1/FOXH1/NKX2-5/TGFB2	4
BP	GO:0070307	lens fiber cell development	4/1113	14/18614	0.00784816	0.0526093	0.0426324	BFSP2/VIM/WNT5B/TMOD1	4
BP	GO:0071361	cellular response to ethanol	4/1113	14/18614	0.00784816	0.0526093	0.0426324	CCL7/KCNMB1/UGT1A1/CYBB	4
BP	GO:0090715	immunological memory formation process	4/1113	14/18614	0.00784816	0.0526093	0.0426324	HLA-DRA/IL12RB1/HLA-DRB1/FGL2	4
BP	GO:1901841	regulation of high voltage-gated calcium channel activity	4/1113	14/18614	0.00784816	0.0526093	0.0426324	REM1/RRAD/GEM/PDE4B	4
BP	GO:0060021	roof of mouth development	12/1113	91/18614	0.00786413	0.0526448	0.0426611	HAND2/MSC/TGFB3/ALX4/TBX1/TGFB2/TBX3/SHH/PKDCC/BNC2/PRRX1/WNT9B	12
BP	GO:0008347	glial cell migration	9/1113	59/18614	0.00798586	0.0533148	0.0432041	GPR183/TGFB2/COL3A1/STAP1/RELN/CSF1/P2RY12/CCL3/CCL2	9
BP	GO:0070228	regulation of lymphocyte apoptotic process	9/1113	59/18614	0.00798586	0.0533148	0.0432041	CD27/BTK/BIRC7/CD274/PDCD1/CD3G/IL7R/PTCRA/IDO1	9
BP	GO:0030838	positive regulation of actin filament polymerization	8/1113	49/18614	0.00805456	0.0536553	0.04348	BIN1/CCL24/NCKAP1L/LMOD1/CSF3/CCL21/HCK/NPHS1	8
BP	GO:0031532	actin cytoskeleton reorganization	14/1113	114/18614	0.00805864	0.0536553	0.04348	FLNA/GPR65/GDPD2/PARVG/FGF7/INSRR/CSF3/STAP1/NPHS2/HCK/CSF1R/PLEK/CLDN19/ASB2	14
BP	GO:0090066	regulation of anatomical structure size	43/1113	492/18614	0.0081621	0.0542708	0.0439787	CD38/BIN1/ADRA1D/CORO1A/HTR2A/SPTA1/CAV1/P2RX1/FOXC2/CCL24/TBXAS1/NCKAP1L/NEFL/TRPV2/CXCL12/CALCA/LMOD1/CSF3/AGTR1/AVPR1B/ASIC2/CCL21/ADRB3/WAS/COMP/SLIT2/L1CAM/FN1/IL7R/KCNMB1/HCK/SPP1/SOD3/PLEK/KCNMA1/ACTN2/NPPB/SCT/NPHS1/APOE/TMOD1/ATP1A2/WNT9B	43
BP	GO:0060048	cardiac muscle contraction	16/1113	138/18614	0.00835077	0.0553808	0.0448783	KCNH2/MIR200C/BIN1/SCN2B/SGCD/FLNA/CAV1/TCAP/KCNJ3/MYL3/NKX2-5/CASQ2/SCN1B/PLN/ATP1A2/PDE4B	16
BP	GO:0045639	positive regulation of myeloid cell differentiation	13/1113	103/18614	0.00836277	0.0553808	0.0448783	ROR2/NCKAP1L/THPO/CSF3/HLA-DRB1/TESC/IFNG/CD4/GPR68/EVI2B/CSF1/TYROBP/DCSTAMP	13
BP	GO:0048144	fibroblast proliferation	13/1113	103/18614	0.00836277	0.0553808	0.0448783	SPHK1/GAS6/CAV1/DDR2/ITGB3/COL3A1/NGFR/FN1/CD248/SFRP1/LTA/CD300A/IGF1	13
BP	GO:0002224	toll-like receptor signaling pathway	10/1113	70/18614	0.0084548	0.0554287	0.0449171	BTK/TNIP3/TLR10/CD300LF/TLR8/SCIMP/BIRC3/LY96/IRF4/CD300A	10
BP	GO:0030514	negative regulation of BMP signaling pathway	10/1113	70/18614	0.0084548	0.0554287	0.0449171	CHRDL2/HTRA3/SOSTDC1/SOST/CHRDL1/VWC2L/SFRP2/SFRP1/TNFAIP6/RBPMS2	10
BP	GO:0032722	positive regulation of chemokine production	10/1113	70/18614	0.0084548	0.0554287	0.0449171	LBP/HAVCR2/IL6/IL1RL1/AIF1/CD84/IFNG/ADIPOQ/CSF1R/CHIA	10
BP	GO:0050922	negative regulation of chemotaxis	10/1113	70/18614	0.0084548	0.0554287	0.0449171	MIR149/CXCL13/GPR18/SLAMF8/AIF1/SLIT2/STAP1/ELANE/TNFAIP6/CCL2	10
BP	GO:0002834	regulation of response to tumor cell	5/1113	22/18614	0.00849375	0.0554287	0.0449171	HAVCR2/CD274/CRTAM/HLA-DRB1/CD226	5
BP	GO:0032928	regulation of superoxide anion generation	5/1113	22/18614	0.00849375	0.0554287	0.0449171	ITGB2/FPR2/ITGAM/ACP5/TYROBP	5
BP	GO:0034104	negative regulation of tissue remodeling	5/1113	22/18614	0.00849375	0.0554287	0.0449171	CD38/IL6/TNFRSF11B/CALCA/SFRP1	5
BP	GO:0035739	CD4-positive, alpha-beta T cell proliferation	5/1113	22/18614	0.00849375	0.0554287	0.0449171	CD274/CD28/IL2RA/CD3E/LGALS9B	5
BP	GO:0045624	positive regulation of T-helper cell differentiation	5/1113	22/18614	0.00849375	0.0554287	0.0449171	IL12RB1/NLRP3/CCL19/CD86/CD80	5
BP	GO:0050961	detection of temperature stimulus involved in sensory perception	5/1113	22/18614	0.00849375	0.0554287	0.0449171	HTR2A/CXCL12/CALCA/NTRK1/NTSR1	5
BP	GO:2000561	regulation of CD4-positive, alpha-beta T cell proliferation	5/1113	22/18614	0.00849375	0.0554287	0.0449171	CD274/CD28/IL2RA/CD3E/LGALS9B	5
BP	GO:0055006	cardiac cell development	12/1113	92/18614	0.00856601	0.0558263	0.0452393	SGCD/TCAP/RGS4/MYH11/NKX2-5/TBX3/ALPK2/ACTC1/ACTN2/ASB2/PI16/IGF1	12
BP	GO:0043267	negative regulation of potassium ion transport	7/1113	40/18614	0.00881942	0.0573262	0.0464547	KCNH2/BIN1/HTR2A/CAV1/RGS4/CASQ2/ACTN2	7
BP	GO:1903115	regulation of actin filament-based movement	7/1113	40/18614	0.00881942	0.0573262	0.0464547	BIN1/CAV1/PDPN/ACTA2/PLN/ATP1A2/PDE4B	7
BP	GO:0055007	cardiac muscle cell differentiation	15/1113	127/18614	0.00886585	0.0575521	0.0466378	SGCD/NRG1/TCAP/MIR200B/RGS4/MYH11/NKX2-5/TBX3/ALPK2/ACTC1/ACTN2/ASB2/PI16/GATA6/IGF1	15
BP	GO:0007586	digestion	16/1113	139/18614	0.00892969	0.0578903	0.0469118	CHIT1/SLC26A7/CHRM1/PTGER3/AQP5/CAPN9/MUC13/TFF1/MOGAT2/TIFAB/CHIA/CTRB2/SCT/APOA2/GCNT3/MUC4	16
BP	GO:0033688	regulation of osteoblast proliferation	6/1113	31/18614	0.00914862	0.0592316	0.0479988	SOX8/ITGB3/CTHRC1/LTF/NELL1/SFRP1	6
BP	GO:0051346	negative regulation of hydrolase activity	32/1113	345/18614	0.00924815	0.0597974	0.0484573	SERPINA5/DPEP1/BIN1/CR1/CD27/SPINK6/SERPINA1/CAMK2A/GAS6/WFDC13/BIRC7/GZMA/NCKAP1L/TGFB2/SFRP2/SPINK13/CRYAB/LTF/CST7/BIRC3/GPC3/PTX3/SERPINE2/SPINK4/SERPING1/COL6A3/APOA2/SERPINA9/PI16/TFPI2/SPINK14/MMP9	32
BP	GO:0051781	positive regulation of cell division	12/1113	93/18614	0.00931581	0.060156	0.0487478	FGF5/TGFB3/VEGFC/SSTR5/FGF7/TGFB2/IGF2/PPBP/FGF2/THBS4/SHH/CXCR5	12
BP	GO:0051279	regulation of release of sequestered calcium ion into cytosol	11/1113	82/18614	0.00943204	0.0608268	0.0492914	CORO1A/CXCL10/ITGB3/CXCL11/CXCL9/CASQ2/CD19/JPH2/PLN/NTSR1/ATP1A2	11
CC	GO:0009897	external side of plasma membrane	126/1173	426/19518	1.07934e-53	4.47928e-51	3.65841e-51	HHLA2/FCGR1A/TRGV3/SERPINA5/IL21R/ANPEP/CLEC4G/FOLR2/CD27/CXCL10/EBI3/TRGV2/ITGB2/TNFRSF9/CLEC4A/CD3D/CTSK/IL12RB2/F3/CD8A/P2RX1/CD1C/IGHV1-24/IGHV1-69/PDCD1LG2/NT5E/ADGRE1/TRGV4/IGHV3-11/IGHD/CLEC6A/CD274/IL31RA/CD33/ITGAD/CSF2RB/PDCD1/ITGAL/ITGB3/IGHV3-38/CD28/CD79A/IL1RL1/KCNJ3/CD40LG/CCR5/IGLC7/CXCL12/IGHV3-48/ITGAM/VCAM1/IGHV1-18/IGHV1-69D/CD163/IGHV1-58/IGHV3-33/FCER2/IGLL5/FCGR3A/CRLF1/FCN…	126
CC	GO:0042101	T cell receptor complex	76/1173	147/19518	2.76217e-53	5.73151e-51	4.68116e-51	TRGV3/TRBV5-1/TRAV23DV6/TRBV5-5/TRBV4-1/ZAP70/TRBV4-2/TRGV2/TRBC1/TRBV10-3/TRBV23-1/CD3D/TRBV29-1/TRBV20-1/TRAV25/TRBV6-6/CD8A/TRBV11-2/TRBV27/TRAV5/TRAV8-2/TRAV14DV4/TRBV14/TRGV10/TRAV6/TRAV17/TRGV4/TRBV7-6/TRAV8-4/TRAV41/TRAV12-1/TRBV19/TRAV35/TRAV9-2/TRBV28/TRAV36DV7/TRAV39/TRBV18/TRAV8-3/TRBV12-4/TRBV5-4/TRAV26-2/TRAV8-6/TRBV9/TRAV4/TRBV2/TRAV3/TRBV7-9/CD3G/CD4/TRGC2/TRGV5/TRBV5-6/TRAV1-2/TRA…	76
CC	GO:0098802	plasma membrane signaling receptor complex	103/1173	319/19518	7.37605e-48	1.02035e-45	8.33364e-46	TRGV3/TRBV5-1/TRAV23DV6/TRBV5-5/TRBV4-1/ZAP70/TRBV4-2/FLNA/CHRNA6/TRGV2/TRBC1/ITGB2/TRBV10-3/TRBV23-1/CD3D/TRBV29-1/TRBV20-1/TRAV25/TRBV6-6/CD8A/TRBV11-2/TRBV27/TRAV5/TRAV8-2/TRAV14DV4/TRBV14/TRGV10/TRAV6/TRAV17/CACNG8/TRGV4/TRBV7-6/BMPR1B/TRAV8-4/IL6/ITGAD/TRAV41/CSF2RB/ITGAL/TRAV12-1/ITGB3/CD79A/TRBV19/TRAV35/VWC2L/TRAV9-2/ITGAM/TRBV28/TRAV36DV7/TRAV39/TRBV18/TRAV8-3/TRBV12-4/TRBV5-4/INSRR/TRAV…	103
CC	GO:0019814	immunoglobulin complex	43/1173	108/19518	8.88294e-25	9.21605e-23	7.52713e-23	IGKV1-8/IGKV1-9/IGLV2-18/IGLV3-21/IGHG1/IGLV5-48/IGLV3-12/IGKV1-39/IGHD/IGKV3-7/IGLV3-19/IGKV3D-15/IGKV1D-8/IGKV3-15/IGKV1D-42/CD79A/IGHG3/IGLC7/IGKV1D-39/IGHM/IGLV4-3/IGLV4-69/IGKV4-1/IGHG4/IGLV9-49/IGKV3D-20/IGLV7-43/IGLV1-47/IGKV3-20/IGKV5-2/IGLV4-60/IGLV5-37/IGLV2-8/IGLV3-27/IGLV10-54/CD79B/IGLV5-45/IGLV2-23/IGLV3-9/IGKC/IGKV2D-29/IGKV1D-43/IGLV1-40	43
CC	GO:0062023	collagen-containing extracellular matrix	85/1173	415/19518	5.98737e-24	4.96951e-22	4.0588e-22	SERPINA5/MGP/ASPN/CTSG/ADAMTS8/CPA3/F13A1/TGFB3/SERPINA1/LRRC15/COL6A1/F3/ADAMDEC1/COL6A2/C1QC/TPSB2/GPC6/COL1A1/SOST/SRPX/DCN/RARRES2/TGFBI/LAMC2/OGN/USH2A/FIBCD1/VIT/CXCL12/ANGPTL7/ACTA2/MFAP4/SMOC2/TGM2/PCOLCE/ABI3BP/ANXA6/ADAM19/FCN1/C1QA/COMP/TGFB2/CTHRC1/POSTN/SFRP2/CCDC80/L1CAM/COL3A1/ADIPOQ/ANGPTL5/GPC3/CMA1/NCAM1/FN1/FGL2/ORM2/SERPINE2/ELANE/CLC/LEFTY2/SOD3/SERPING1/SSC5D/SFRP1/COL6A3/DP…	85
CC	GO:0072562	blood microparticle	34/1173	144/19518	3.67568e-12	2.54234e-10	2.07643e-10	IGLV3-21/CD5L/IGHG1/F13A1/BCHE/IGKV1-39/ACTG2/C1QC/IGHD/IGKV3-15/C1R/IGHG3/C1S/IGHM/HP/IGLC2/IGKV4-1/IGHG4/IGLV1-47/IGKV3-20/FN1/ORM2/SERPING1/ACTC1/C1QB/IGHV3-13/C4B/ORM1/C4BPA/APOA2/APOE/IGKC/IGHV3-23/C4A	34
CC	GO:0070820	tertiary granule	36/1173	164/19518	8.47222e-12	5.02282e-10	4.10234e-10	CR1/OSCAR/CHIT1/ITGB2/ADGRE3/FPR2/CD33/CDA/LILRB2/NCKAP1L/ATP8B4/OLFM4/CD53/ITGAM/LAIR1/FOLR3/HP/ITGAX/FCER1G/CLEC4D/SIRPA/LTF/FCAR/GPR84/CLEC4C/PPBP/LYZ/PTX3/FPR1/TNFAIP6/ORM1/CD300A/CFP/CYBB/TBC1D10C/MMP9	36
CC	GO:0042613	MHC class II protein complex	11/1173	17/19518	3.12383e-10	1.62049e-08	1.32352e-08	HLA-DMB/HLA-DRA/HLA-DOA/HLA-DPA1/HLA-DRB5/HLA-DRB1/HLA-DOB/HLA-DQB1/HLA-DQA1/HLA-DQA2/HLA-DPB1	11
CC	GO:0042581	specific granule	32/1173	160/19518	1.47966e-09	6.15486e-08	5.02692e-08	OSCAR/CHIT1/DOCK2/ITGB2/CEACAM3/P2RX1/FPR2/CD33/ITGAL/ATP8B4/OLFM4/CD53/ITGAM/LAIR1/FOLR3/HP/CLEC4D/LTF/FCAR/GPR84/ORM2/LYZ/PTX3/ELANE/C3AR1/RAB44/BPI/ORM1/ADGRG3/CFP/CYBB/CHI3L1	32
CC	GO:0001772	immunological synapse	16/1173	43/19518	1.4831e-09	6.15486e-08	5.02692e-08	ZAP70/CORO1A/HLA-DRA/HAVCR2/GZMA/CRTAM/CD28/LCK/CD53/RHOH/HLA-DRB1/CD6/SCIMP/CD3E/CD37/GZMB	16
CC	GO:0031091	platelet alpha granule	22/1173	91/19518	1.45827e-08	5.50167e-07	4.49344e-07	SERPINA5/TREML1/F13A1/TGFB3/SERPINA1/GAS6/VEGFC/ISLR/ITGB3/FERMT3/TGFB2/IGF2/PPBP/FN1/ORM2/SERPINE2/LEFTY2/SERPING1/ACTN2/ORM1/SRGN/IGF1	22
CC	GO:0031093	platelet alpha granule lumen	18/1173	67/19518	5.15936e-08	1.78428e-06	1.45729e-06	F13A1/TGFB3/SERPINA1/GAS6/VEGFC/ISLR/FERMT3/TGFB2/IGF2/PPBP/FN1/ORM2/LEFTY2/SERPING1/ACTN2/ORM1/SRGN/IGF1	18
CC	GO:0042611	MHC protein complex	11/1173	25/19518	7.19126e-08	2.29567e-06	1.87497e-06	HLA-DMB/HLA-DRA/HLA-DOA/HLA-DPA1/HLA-DRB5/HLA-DRB1/HLA-DOB/HLA-DQB1/HLA-DQA1/HLA-DQA2/HLA-DPB1	11
CC	GO:0098636	protein complex involved in cell adhesion	16/1173	57/19518	1.45592e-07	4.31577e-06	3.52486e-06	LGALS2/ITGB2/ITGAD/ITGAL/ITGB3/CD28/ITGAM/ITGA11/CTLA4/ITGA7/ITGAX/ITGA5/EMILIN1/CD80/TSPAN32/TNC	16
CC	GO:0030667	secretory granule membrane	44/1173	319/19518	2.22629e-07	6.15942e-06	5.03064e-06	SERPINA5/CD38/CR1/ANPEP/CXCR1/ITGB2/CEACAM3/CAV1/P2RX1/ADGRE3/C5AR1/FPR2/CD33/LILRB2/SIGLEC9/ITGAL/ITGB3/NCKAP1L/ATP8B4/CD53/ITGAM/LAIR1/LILRB3/ITGAX/VNN1/PTPRC/FCER1G/CLEC4D/SIRPA/CD14/FCAR/GPR84/CLEC4C/FPR1/C3AR1/NFAM1/RAB44/TYROBP/FCGR2A/ADGRG3/CD300A/GLIPR1/CYBB/TBC1D10C	44
CC	GO:0060205	cytoplasmic vesicle lumen	44/1173	325/19518	3.78086e-07	9.32695e-06	7.6177e-06	CTSG/OSCAR/CHIT1/DOCK2/F13A1/TGFB3/SERPINA1/GAS6/VEGFC/CDA/RARRES2/MNDA/ISLR/OLFM4/PENK/FERMT3/FCN1/GIP/FOLR3/HP/BIN2/RNASE2/TGFB2/IGF2/ARHGAP9/LTF/PPBP/FN1/ORM2/LYZ/PTX3/ELANE/PCSK1/LEFTY2/SERPING1/HK3/FASLG/BPI/ACTN2/ORM1/CFP/CHI3L1/SRGN/IGF1	44
CC	GO:0030139	endocytic vesicle	46/1173	347/19518	3.82068e-07	9.32695e-06	7.6177e-06	FCGR1A/CORO1A/HLA-DRA/SPHK1/CAMK2A/CD3D/ATP6V0D2/CAV1/ROR2/NCF2/CACNG8/SAA1/STAB1/PLA2G5/HLA-DPA1/MPEG1/GNLY/VIM/CD163/HLA-DRB5/CSF3/COLEC12/HP/CTLA4/HLA-DRB1/WAS/CD3G/CD4/LTF/SCIMP/SLAMF1/IL7R/NCF1/ELANE/CHRM2/HLA-DQB1/HLA-DQA1/WNT5B/CLEC4E/SFTPD/PLD4/MARCO/CYBB/APOE/HLA-DQA2/HLA-DPB1	46
CC	GO:0031983	vesicle lumen	44/1173	327/19518	4.49346e-07	1.03599e-05	8.46137e-06	CTSG/OSCAR/CHIT1/DOCK2/F13A1/TGFB3/SERPINA1/GAS6/VEGFC/CDA/RARRES2/MNDA/ISLR/OLFM4/PENK/FERMT3/FCN1/GIP/FOLR3/HP/BIN2/RNASE2/TGFB2/IGF2/ARHGAP9/LTF/PPBP/FN1/ORM2/LYZ/PTX3/ELANE/PCSK1/LEFTY2/SERPING1/HK3/FASLG/BPI/ACTN2/ORM1/CFP/CHI3L1/SRGN/IGF1	44
CC	GO:0042383	sarcolemma	25/1173	136/19518	4.9165e-07	1.07387e-05	8.7707e-06	SLC8A3/STAC2/BIN1/SCN2B/SGCD/TGFB3/COL6A1/CAV1/COL6A2/CACNG8/STAC/KCNJ3/VCAM1/FLNC/CACNG6/PGM5/SLC2A4/SCN1B/SGCA/DES/COL6A3/KCNB1/SYNM/POPDC2/ATP1A2	25
CC	GO:0034774	secretory granule lumen	43/1173	322/19518	7.45238e-07	1.54637e-05	1.26298e-05	CTSG/OSCAR/CHIT1/DOCK2/F13A1/TGFB3/SERPINA1/GAS6/VEGFC/CDA/RARRES2/MNDA/ISLR/OLFM4/PENK/FERMT3/FCN1/GIP/FOLR3/HP/BIN2/RNASE2/TGFB2/IGF2/ARHGAP9/LTF/PPBP/FN1/ORM2/LYZ/PTX3/ELANE/PCSK1/LEFTY2/SERPING1/HK3/BPI/ACTN2/ORM1/CFP/CHI3L1/SRGN/IGF1	43
CC	GO:0045121	membrane raft	43/1173	323/19518	8.10924e-07	1.60254e-05	1.30886e-05	CR1/ZAP70/HTR2A/BTK/ITGB2/CAV1/CD8A/P2RX1/SELPLG/PDPN/SORBS1/CD79A/LCK/ITGAM/CDH15/ITLN1/PTPRC/CD48/CD4/SLC2A4/MS4A1/CD14/BIRC3/SGCA/CAVIN3/NPHS2/LCP2/CLIP3/HCK/CD19/MYO1A/CAVIN1/CD226/NFAM1/FASLG/KCNMA1/SHH/CD2/NTSR1/LAT2/PTGIS/MS4A4A/ATP1A2	43
CC	GO:0098857	membrane microdomain	43/1173	324/19518	8.81982e-07	1.66374e-05	1.35884e-05	CR1/ZAP70/HTR2A/BTK/ITGB2/CAV1/CD8A/P2RX1/SELPLG/PDPN/SORBS1/CD79A/LCK/ITGAM/CDH15/ITLN1/PTPRC/CD48/CD4/SLC2A4/MS4A1/CD14/BIRC3/SGCA/CAVIN3/NPHS2/LCP2/CLIP3/HCK/CD19/MYO1A/CAVIN1/CD226/NFAM1/FASLG/KCNMA1/SHH/CD2/NTSR1/LAT2/PTGIS/MS4A4A/ATP1A2	43
CC	GO:0008305	integrin complex	11/1173	31/19518	9.77453e-07	1.76367e-05	1.44046e-05	ITGB2/ITGAD/ITGAL/ITGB3/ITGAM/ITGA11/ITGA7/ITGAX/ITGA5/EMILIN1/TSPAN32	11
CC	GO:0070821	tertiary granule membrane	17/1173	73/19518	1.11043e-06	1.92012e-05	1.56824e-05	ITGB2/FPR2/CD33/LILRB2/ATP8B4/CD53/ITGAM/LAIR1/ITGAX/FCER1G/CLEC4D/SIRPA/FCAR/GPR84/CLEC4C/CD300A/CYBB	17
CC	GO:0101003	ficolin-1-rich granule membrane	15/1173	61/19518	2.26966e-06	3.76763e-05	3.07718e-05	CR1/ITGB2/ADGRE3/FPR2/LILRB2/NCKAP1L/ITGAX/FCER1G/CLEC4D/SIRPA/FCAR/CLEC4C/FPR1/CD300A/TBC1D10C	15
CC	GO:0035580	specific granule lumen	15/1173	62/19518	2.82905e-06	4.51559e-05	3.68807e-05	OSCAR/CHIT1/DOCK2/OLFM4/FOLR3/HP/LTF/ORM2/LYZ/PTX3/ELANE/BPI/ORM1/CFP/CHI3L1	15
CC	GO:1904724	tertiary granule lumen	14/1173	55/19518	3.1631e-06	4.8618e-05	3.97083e-05	OSCAR/CHIT1/CDA/OLFM4/FOLR3/HP/LTF/PPBP/LYZ/PTX3/TNFAIP6/ORM1/CFP/MMP9	14
CC	GO:0005788	endoplasmic reticulum lumen	40/1173	312/19518	4.97704e-06	7.37668e-05	6.02483e-05	FMO1/FAM20C/EBI3/SERPINA1/BCHE/GAS6/COL6A1/COL6A2/COL1A1/IL6/CHRDL1/MELTF/AFP/SELENOM/PENK/EVA1A/GIP/COL3A1/CASQ2/CD4/P4HA3/GPC3/FN1/SPP1/MZB1/SERPING1/CSF1/COL6A3/WNT5B/COL23A1/COL4A4/FLT3/SHH/MXRA8/CFP/APOA2/APOE/TNC/ARSI/C4A	40
CC	GO:0030669	clathrin-coated endocytic vesicle membrane	16/1173	73/19518	5.33279e-06	7.63141e-05	6.23288e-05	FCGR1A/HLA-DRA/CD3D/ROR2/HLA-DPA1/HLA-DRB5/HLA-DRB1/CD3G/CD4/IL7R/CHRM2/HLA-DQB1/HLA-DQA1/APOE/HLA-DQA2/HLA-DPB1	16
CC	GO:0045334	clathrin-coated endocytic vesicle	18/1173	92/19518	7.74182e-06	0.000107095	8.74689e-05	FCGR1A/HLA-DRA/CD3D/ROR2/HLA-DPA1/HLA-DRB5/CTLA4/HLA-DRB1/CD3G/CD4/IL7R/CHRM2/HLA-DQB1/HLA-DQA1/SFTPD/APOE/HLA-DQA2/HLA-DPB1	18
CC	GO:0005581	collagen trimer	17/1173	85/19518	1.01256e-05	0.000135552	0.000110711	COL6A1/COL6A2/C1QC/COL1A1/COLEC12/FCN1/C1QA/CTHRC1/COL3A1/ADIPOQ/COL6A3/COL23A1/EMILIN1/COL4A4/C1QB/SFTPD/MARCO	17
CC	GO:0044853	plasma membrane raft	20/1173	114/19518	1.38037e-05	0.000179016	0.00014621	CR1/HTR2A/ITGB2/CAV1/CD8A/SELPLG/SORBS1/ITGAM/CDH15/MS4A1/CAVIN3/LCP2/HCK/MYO1A/CAVIN1/FASLG/KCNMA1/PTGIS/MS4A4A/ATP1A2	20
CC	GO:0030666	endocytic vesicle membrane	28/1173	196/19518	1.77719e-05	0.000223496	0.000182538	FCGR1A/CORO1A/HLA-DRA/CAMK2A/CD3D/ATP6V0D2/CAV1/ROR2/CACNG8/STAB1/HLA-DPA1/CD163/HLA-DRB5/COLEC12/HLA-DRB1/CD3G/CD4/IL7R/CHRM2/HLA-DQB1/HLA-DQA1/WNT5B/CLEC4E/MARCO/CYBB/APOE/HLA-DQA2/HLA-DPB1	28
CC	GO:0035579	specific granule membrane	17/1173	91/19518	2.59019e-05	0.000316156	0.000258217	ITGB2/CEACAM3/P2RX1/FPR2/CD33/ITGAL/ATP8B4/CD53/ITGAM/LAIR1/CLEC4D/FCAR/GPR84/C3AR1/RAB44/ADGRG3/CYBB	17
CC	GO:0042105	alpha-beta T cell receptor complex	6/1173	12/19518	3.1396e-05	0.000372267	0.000304046	TRBC1/CD3D/TRBV19/CD3G/CD3E/TRAC	6
CC	GO:0043292	contractile fiber	31/1173	243/19518	6.13733e-05	0.000707498	0.000577843	BIN1/TPM2/FLNA/TNNI2/TCAP/MYH11/SYNPO2/MYH13/FLNC/ACTA2/MYL3/LMOD1/CALD1/MYL9/PGM5/CRYAB/CASQ2/DES/NEXN/IGFN1/JPH2/PDLIM3/SYNM/ANKRD1/ACTC1/TNNT3/IDO1/ACTN2/ASB2/TMOD1/PDE4B	31
CC	GO:0071735	IgG immunoglobulin complex	5/1173	10/19518	0.000151864	0.00170334	0.00139119	IGHG1/IGHG3/IGLC7/IGHG4/IGKC	5
CC	GO:0098553	lumenal side of endoplasmic reticulum membrane	8/1173	29/19518	0.00022907	0.00250169	0.00204323	HLA-DRA/HLA-DPA1/HLA-DRB5/HLA-DRB1/HLA-DQB1/HLA-DQA1/HLA-DQA2/HLA-DPB1	8
CC	GO:0031674	I band	20/1173	141/19518	0.00029615	0.00315134	0.00257383	BIN1/FLNA/TCAP/SYNPO2/FLNC/MYL3/MYL9/PGM5/CRYAB/CASQ2/DES/NEXN/IGFN1/JPH2/PDLIM3/ANKRD1/ACTC1/ACTN2/ASB2/PDE4B	20
CC	GO:0101002	ficolin-1-rich granule	24/1173	185/19518	0.000309867	0.00319269	0.0026076	CR1/ITGB2/SERPINA1/ADGRE3/FPR2/CDA/MNDA/LILRB2/NCKAP1L/FCN1/ITGAX/BIN2/FCER1G/CLEC4D/SIRPA/FCAR/CLEC4C/FGL2/FPR1/HK3/TNFAIP6/CD300A/TBC1D10C/MMP9	24
CC	GO:0015629	actin cytoskeleton	49/1173	489/19518	0.000315423	0.00319269	0.0026076	MYO7B/BIN1/CORO1A/TPM2/PVALB/SPTA1/FLNA/TNNI2/GDPD2/MYO1F/CD274/GAS2/DDR2/PARVG/SORBS1/PSTPIP1/MYH11/MYH7B/SYNPO2/VCAM1/MYH13/ACTA2/MYO1G/MYL3/MYO15A/LMOD1/FERMT3/CALD1/AIF1/RFLNA/BIN2/WAS/FYB1/MYL9/PGM5/CRYAB/NEXN/RCSD1/HCK/MYO1A/AXL/PDLIM3/XIRP1/ACTC1/TNNT3/ACTN2/HSPB7/TMOD1/MYLK	49
CC	GO:0030016	myofibril	28/1173	233/19518	0.000372261	0.0036783	0.00300421	BIN1/TPM2/FLNA/TNNI2/TCAP/SYNPO2/MYH13/FLNC/MYL3/LMOD1/CALD1/MYL9/PGM5/CRYAB/CASQ2/DES/NEXN/IGFN1/JPH2/PDLIM3/SYNM/ANKRD1/ACTC1/TNNT3/ACTN2/ASB2/TMOD1/PDE4B	28
CC	GO:0044194	cytolytic granule	5/1173	13/19518	0.000666163	0.00642925	0.00525103	GNLY/GZMH/NKG7/SRGN/GZMB	5
CC	GO:0030315	T-tubule	10/1173	52/19518	0.000925142	0.00872577	0.00712669	BIN1/SCN2B/TGFB3/CACNG8/STAC/KCNJ3/CACNG6/SLC2A4/SCN1B/ATP1A2	10
CC	GO:0030017	sarcomere	25/1173	213/19518	0.00105251	0.00970648	0.00792768	BIN1/TPM2/FLNA/TNNI2/TCAP/SYNPO2/FLNC/MYL3/LMOD1/MYL9/PGM5/CRYAB/CASQ2/DES/NEXN/IGFN1/JPH2/PDLIM3/ANKRD1/ACTC1/TNNT3/ACTN2/ASB2/TMOD1/PDE4B	25
CC	GO:0098576	lumenal side of membrane	8/1173	36/19518	0.00111012	0.0100152	0.00817982	HLA-DRA/HLA-DPA1/HLA-DRB5/HLA-DRB1/HLA-DQB1/HLA-DQA1/HLA-DQA2/HLA-DPB1	8
CC	GO:0016459	myosin complex	10/1173	54/19518	0.00125506	0.0110819	0.00905103	MYO7B/MYO1F/MYH11/MYH7B/MYH13/MYO1G/MYL3/MYO15A/MYL9/MYO1A	10
CC	GO:0005884	actin filament	15/1173	105/19518	0.00150399	0.0130033	0.0106203	CORO1A/TPM2/GDPD2/GAS2/PSTPIP1/LMOD1/AIF1/WAS/RCSD1/HCK/MYO1A/PDLIM3/ACTC1/ACTN2/TMOD1	15
CC	GO:0030018	Z disc	17/1173	129/19518	0.00186381	0.0157854	0.0128925	BIN1/FLNA/TCAP/SYNPO2/FLNC/MYL9/PGM5/CRYAB/CASQ2/DES/NEXN/IGFN1/JPH2/PDLIM3/ACTN2/ASB2/PDE4B	17
CC	GO:0071682	endocytic vesicle lumen	6/1173	23/19518	0.00193705	0.0160775	0.0131312	SAA1/GNLY/CSF3/HP/LTF/APOE	6
CC	GO:0032982	myosin filament	6/1173	24/19518	0.00245298	0.0199605	0.0163026	ACTG2/MYBPC2/MYH11/MYH7B/MYH13/MYBPH	6
CC	GO:0098981	cholinergic synapse	4/1173	11/19518	0.00304463	0.0242985	0.0198456	CHRM1/NEFL/CHRM2/KCNB1	4
CC	GO:0043679	axon terminus	15/1173	114/19518	0.0034093	0.0264954	0.0216399	SLC8A3/BIN1/CHRM1/PTPRN/USH2A/PRKCG/CALCA/PENK/UNC13C/PNOC/NTRK2/CRHBP/PCSK1/CHRM2/NTSR1	15
CC	GO:0043020	NADPH oxidase complex	5/1173	18/19518	0.00344759	0.0264954	0.0216399	NCF1C/NCF2/NCF1B/NCF1/CYBB	5
CC	GO:0005604	basement membrane	12/1173	84/19518	0.00429663	0.03242	0.0264788	TGFBI/LAMC2/USH2A/ACTA2/SMOC2/CCDC80/FN1/THBS4/COL23A1/LAMA3/COL4A4/TNC	12
CC	GO:0042734	presynaptic membrane	19/1173	164/19518	0.00458612	0.033488	0.027351	HTR2A/CHRNA6/GPM6A/RGS9/CHRM1/ADAM23/P2RX1/NTNG1/IL31RA/GRM3/KCNJ3/SNAP91/CADM3/UNC13C/CHRM2/KCTD16/FXYD6/IGSF21/KCNJ9	19
CC	GO:0044306	neuron projection terminus	16/1173	129/19518	0.00459956	0.033488	0.027351	SLC8A3/BIN1/CHRM1/PTPRN/USH2A/PRKCG/CALCA/SCRG1/PENK/UNC13C/PNOC/NTRK2/CRHBP/PCSK1/CHRM2/NTSR1	16
CC	GO:0001931	uropod	4/1173	13/19518	0.00598919	0.0428537	0.0350003	SELPLG/PSTPIP1/SPN/SCIMP	4
CC	GO:0032432	actin filament bundle	11/1173	78/19518	0.00675231	0.047495	0.0387911	FLNA/SORBS1/SYNPO2/ACTA2/RFLNA/MYL9/PGM5/CRYAB/PDLIM3/XIRP1/MYLK	11
CC	GO:0009898	cytoplasmic side of plasma membrane	18/1173	159/19518	0.00721876	0.0499297	0.0407797	STAC2/ZAP70/SPTA1/PTPN7/BLK/STAC/LCK/GNGT2/PTPRC/PGM5/LILRB4/KCNIP1/NPHS2/HCK/CD2/NTSR1/CNR2/GEM	18
CC	GO:0030665	clathrin-coated vesicle membrane	16/1173	136/19518	0.007641	0.0519839	0.0424573	FCGR1A/HLA-DRA/CD3D/ROR2/HLA-DPA1/HLA-DRB5/HLA-DRB1/CD3G/CD4/IL7R/CHRM2/HLA-DQB1/HLA-DQA1/APOE/HLA-DQA2/HLA-DPB1	16
CC	GO:0031254	cell trailing edge	4/1173	14/19518	0.00799078	0.0534867	0.0436848	SELPLG/PSTPIP1/SPN/SCIMP	4
CC	GO:0005865	striated muscle thin filament	5/1173	22/19518	0.00867635	0.0571538	0.0466798	TPM2/TNNI2/LMOD1/TNNT3/TMOD1	5
MF	GO:0003823	antigen binding	53/1031	118/18369	5.628e-35	4.22663e-32	3.56637e-32	TRGV3/TRAV23DV6/KLRC2/IGLV3-21/HLA-DRA/IGHG1/IGKV1-39/KIR2DL3/CD1C/IGHV1-69/IGHV3-11/IGHD/IGLV3-19/TRAV8-4/TRAV12-1/HLA-DPA1/LILRA1/IGKV3-15/LILRA2/IGHV3-48/TRBV28/IGHV3-33/HLA-DRB5/IGKV1D-39/IGHM/HLA-DRB1/LAG3/IGKV4-1/SIRPA/TRBV7-9/IGHV2-70/SLAMF1/IGLV7-43/IGLV1-47/IGKV3-20/TRAV12-3/IGKV5-2/IL7R/SPON2/IGLV2-8/IGLV3-27/HLA-DQB1/CD209/KLRD1/HLA-DQA1/TRBV12-3/IGHV3-13/TRAV12-2/IGLV2-23/IGKC/IGHV3-2…	53
MF	GO:0140375	immune receptor activity	54/1031	141/18369	2.69923e-31	1.01356e-28	8.5523e-29	FCGR1A/IL21R/CR1/KLRC2/CXCR1/HLA-DRA/EBI3/CMKLR1/IL12RB2/CCR6/HLA-DOA/C5AR1/FPR2/IL31RA/LILRB2/CSF2RB/HLA-DPA1/LILRA1/IL1RL1/KIR2DL4/LILRA5/CCR5/LILRA2/CXCR6/IL17REL/FCGR3A/FPR3/CRLF1/IL12RB1/HLA-DRB1/FCER1G/IL2RG/LILRB4/CD4/HLA-DOB/IL10RA/IL7R/LILRB1/CXCR3/LILRA4/CR2/HLA-DQB1/FPR1/C3AR1/IL18RAP/KLRD1/HLA-DQA1/FLT3/CSF2RA/IL2RA/KIR3DL1/IL13RA2/CXCR5/HLA-DQA2	54
MF	GO:0005125	cytokine activity	52/1031	235/18369	7.30593e-18	1.82892e-15	1.54322e-15	LTB/IL16/PF4V1/CXCL10/CCL4/EBI3/TGFB3/CD70/CXCL5/NRG1/LEFTY1/CXCL13/CCL24/TNFSF8/IL6/CCL8/TNFRSF11B/VSTM1/CCL7/GDF5/CD40LG/IL32/WNT8B/CXCL12/CXCL11/IL11/THPO/TNFSF13B/CSF3/CRLF1/CXCL9/CCL21/TGFB2/CCL19/IFNG/ADIPOQ/CCL18/CCL23/PPBP/SPP1/FGF2/LEFTY2/CSF1/CCL25/WNT5B/FASLG/CCL3/LTA/CCL2/CCL13/SECTM1/WNT9B	52
MF	GO:0005539	glycosaminoglycan binding	51/1031	232/18369	2.04663e-17	3.84254e-15	3.24229e-15	SERPINA5/PCOLCE2/CTSG/ADAMTS8/PF4V1/CXCL10/RSPO3/CXCL13/SAA1/SOST/DCN/STAB1/FGFBP1/CCL8/CCL7/LAMC2/EPYC/LYVE1/FGF7/VIT/CXCL11/SMOC2/LRTM1/PLA2G2D/PCOLCE/ANXA6/IGHM/RSPO1/COMP/PTPRC/POSTN/SLIT2/NLRP3/CCDC80/LTF/HAPLN3/CCL23/FN1/SERPINE2/ELANE/FGF2/SOD3/SFRP1/THBS4/COL23A1/RSPO2/SHH/TNFAIP6/LPA/APOE/PRELP	51
MF	GO:0048018	receptor ligand activity	79/1031	497/18369	2.95455e-17	4.43774e-15	3.74451e-15	LTB/CTSG/IL16/PF4V1/CXCL10/CCL4/EBI3/FGF5/TGFB3/CD70/GAS6/CXCL5/NRG1/VEGFC/LEFTY1/CXCL13/CCL24/TNFSF8/IL6/CCL8/TNFRSF11B/VSTM1/CCL7/GDF5/TFF1/PTHLH/OGN/CD40LG/FGF7/IL32/F2RL2/MIA/WNT8B/CXCL12/CXCL11/CALCA/IL11/PRL/PENK/THPO/TNFSF13B/CSF3/FGF16/CRLF1/GIP/CXCL9/CCL21/CLEC11A/TGFB2/IGF2/SFRP2/CCL19/PNOC/IFNG/ADIPOQ/CCL18/GPHA2/CCL23/PPBP/SPP1/FGF2/LEFTY2/CSF1/CCL25/THBS4/WNT5B/FASLG/SHH/CCL3/LTA/NPP…	79
MF	GO:0008201	heparin binding	40/1031	168/18369	3.48039e-15	4.35629e-13	3.67578e-13	SERPINA5/PCOLCE2/CTSG/ADAMTS8/PF4V1/CXCL10/RSPO3/CXCL13/SAA1/SOST/FGFBP1/CCL8/CCL7/LAMC2/FGF7/CXCL11/SMOC2/LRTM1/PLA2G2D/PCOLCE/RSPO1/COMP/PTPRC/POSTN/SLIT2/CCDC80/LTF/CCL23/FN1/SERPINE2/ELANE/FGF2/SOD3/SFRP1/THBS4/COL23A1/RSPO2/LPA/APOE/PRELP	40
MF	GO:0005178	integrin binding	37/1031	151/18369	1.43227e-14	1.53662e-12	1.29658e-12	ADAMTS8/ITGB2/NRG1/ADAM23/ITGAD/TGFBI/ITGAL/ITGB3/JAML/CD40LG/ADAM2/CXCL12/ITGAM/VCAM1/FCER2/FERMT3/ITGA11/ITGA7/ITGAX/COMP/IBSP/IGF2/SFRP2/ICAM3/COL3A1/FAP/CDH17/ITGA5/FN1/SPP1/FGF2/CD226/THBS4/EMILIN1/ICAM1/ACTN2/IGF1	37
MF	GO:0023023	MHC protein complex binding	18/1031	36/18369	9.16788e-14	8.60635e-12	7.26193e-12	HLA-DMB/KLRC2/HLA-DRA/CD8A/HLA-DOA/LILRB2/HLA-DPA1/HLA-DRB5/HLA-DRB1/CD4/MS4A1/HLA-DOB/LILRB1/HLA-DQB1/KLRD1/HLA-DQA1/HLA-DQA2/HLA-DPB1	18
MF	GO:0005201	extracellular matrix structural constituent	37/1031	167/18369	4.11947e-13	3.43747e-11	2.90049e-11	MGP/ASPN/DSPP/COL6A1/COL6A2/COL1A1/SRPX/DCN/TGFBI/LAMC2/OGN/MFAP4/PCOLCE/ABI3BP/COMP/CTHRC1/POSTN/COL3A1/CD4/ADIPOQ/FN1/OPTC/FGL2/COL6A3/DPT/COL23A1/LAMA3/EMILIN1/COL4A4/CILP/AEBP1/CHI3L1/TFPI2/EFEMP1/TNC/PRELP/MUC4	37
MF	GO:0008009	chemokine activity	20/1031	49/18369	4.79476e-13	3.60086e-11	3.03836e-11	PF4V1/CXCL10/CCL4/CXCL5/CXCL13/CCL24/CCL8/CCL7/CXCL12/CXCL11/CXCL9/CCL21/CCL19/CCL18/CCL23/PPBP/CCL25/CCL3/CCL2/CCL13	20
MF	GO:1901681	sulfur compound binding	47/1031	269/18369	3.0329e-12	2.07065e-10	1.74718e-10	SERPINA5/PCOLCE2/CTSG/ADAMTS8/PF4V1/CXCL10/TKTL1/RSPO3/P2RX1/CXCL13/SAA1/SOST/FGFBP1/CCL8/CCL7/LAMC2/FGF7/CXCL11/SMOC2/LRTM1/PLA2G2D/PCOLCE/ANXA6/RSPO1/COMP/PTPRC/POSTN/SLIT2/CCDC80/SULT2A1/LTF/CCL23/FN1/ACP5/SERPINE2/ELANE/FGF2/SOD3/SFRP1/THBS4/ENPP1/COL23A1/RSPO2/HPSE2/LPA/APOE/PRELP	47
MF	GO:0019955	cytokine binding	31/1031	130/18369	4.27244e-12	2.67383e-10	2.25615e-10	ACKR1/CXCR1/CHRDL2/EBI3/TGFB3/IL12RB2/CCR6/TCAP/SOSTDC1/BMPR1B/SOST/IL31RA/PDPN/CHRDL1/ITGB3/GDF5/IL1RL1/CCR5/CRLF1/IL12RB1/COMP/IL2RG/CD4/IL10RA/CXCR3/ELANE/FGF2/CSF1R/CSF2RA/IL2RA/IL13RA2	31
MF	GO:0042605	peptide antigen binding	17/1031	39/18369	7.54993e-12	4.36153e-10	3.68021e-10	TRGV3/TRAV23DV6/HLA-DRA/TRAV8-4/TRAV12-1/HLA-DPA1/TRBV28/HLA-DRB5/HLA-DRB1/TRBV7-9/TRAV12-3/HLA-DQB1/CD209/HLA-DQA1/TRBV12-3/TRAV12-2/HLA-DPB1	17
MF	GO:0005126	cytokine receptor binding	46/1031	270/18369	1.28024e-11	6.86759e-10	5.79479e-10	LTB/PF4V1/CXCL10/CCL4/EBI3/TGFB3/CD70/CXCL5/VEGFC/LEFTY1/CXCL13/CCL24/TNFSF8/IL6/CCL8/CCL7/ITGB3/CD40LG/CXCL12/CXCL11/IL11/PRL/TNFSF13B/CSF3/CRLF1/CXCL9/CD300LF/CCL21/IL12RB1/TGFB2/CCL19/IFNG/STAP1/CCL18/ITGA5/NTRK1/CCL23/PPBP/LEFTY2/CSF1/CCL25/FASLG/CCL3/LTA/CCL2/CCL13	46
MF	GO:0004896	cytokine receptor activity	25/1031	92/18369	2.38199e-11	1.19258e-09	1.00629e-09	IL21R/CXCR1/EBI3/CMKLR1/IL12RB2/CCR6/IL31RA/CSF2RB/IL1RL1/CCR5/CXCR6/IL17REL/CRLF1/IL12RB1/IL2RG/CD4/IL10RA/IL7R/CXCR3/IL18RAP/FLT3/CSF2RA/IL2RA/IL13RA2/CXCR5	25
MF	GO:0030246	carbohydrate binding	44/1031	273/18369	2.30998e-10	1.08425e-08	9.14875e-09	GALNT9/SIGLEC1/KLRC2/GALNT15/CLEC4G/HLA-DRA/LGALS2/CLEC4A/CLEC9A/SIGLEC7/CLEC6A/SOST/CD33/SIGLEC9/SIGLEC10/CD72/FCER2/COLEC12/FCN1/ITLN1/CLEC17A/HLA-DRB1/CLEC11A/MRC1/CLEC4D/P4HA3/CLEC4C/LGALS12/CD248/PTX3/MRC2/CLC/CLEC10A/CD209/SIGLEC12/HK3/KLRD1/CD22/ENPP1/CLEC4E/C4B/SFTPD/CHI3L1/LGALS9B	44
MF	GO:0015026	coreceptor activity	17/1031	48/18369	3.88388e-10	1.71576e-08	1.44774e-08	FCRL1/LBP/CD8A/ROR2/GPC6/ITGB3/CD28/CCR5/CXCR6/CD4/CD86/NGFR/RAMP1/LILRA4/LY96/CD80/CD8B	17
MF	GO:0023026	MHC class II protein complex binding	13/1031	27/18369	4.89152e-10	2.04085e-08	1.72204e-08	HLA-DMB/HLA-DRA/HLA-DOA/HLA-DPA1/HLA-DRB5/HLA-DRB1/CD4/MS4A1/HLA-DOB/HLA-DQB1/HLA-DQA1/HLA-DQA2/HLA-DPB1	13
MF	GO:0042379	chemokine receptor binding	20/1031	74/18369	2.60835e-09	1.03099e-07	8.69933e-08	PF4V1/CXCL10/CCL4/CXCL5/CXCL13/CCL24/CCL8/CCL7/CXCL12/CXCL11/CXCL9/CCL21/CCL19/CCL18/CCL23/PPBP/CCL25/CCL3/CCL2/CCL13	20
MF	GO:0032395	MHC class II receptor activity	8/1031	10/18369	3.9024e-09	1.39557e-07	1.17756e-07	HLA-DRA/HLA-DOA/HLA-DPA1/HLA-DRB1/HLA-DOB/HLA-DQB1/HLA-DQA1/HLA-DQA2	8
MF	GO:0032396	inhibitory MHC class I receptor activity	8/1031	10/18369	3.9024e-09	1.39557e-07	1.17756e-07	LILRB2/LILRA1/LILRA5/LILRA2/LILRB4/LILRB1/LILRA4/KIR3DL1	8
MF	GO:0001618	virus receptor activity	20/1031	77/18369	5.55195e-09	1.89523e-07	1.59917e-07	CR1/ANPEP/HTR2A/CLEC4G/CLDN6/SLC10A1/SELPLG/ITGB3/CCR5/MRC1/CD4/ITGA5/SLAMF1/CD86/NCAM1/CR2/AXL/CD209/ICAM1/CD80	20
MF	GO:0140272	exogenous protein binding	20/1031	78/18369	7.0767e-09	2.3107e-07	1.94974e-07	CR1/ANPEP/HTR2A/CLEC4G/CLDN6/SLC10A1/SELPLG/ITGB3/CCR5/MRC1/CD4/ITGA5/SLAMF1/CD86/NCAM1/CR2/AXL/CD209/ICAM1/CD80	20
MF	GO:0001664	G protein-coupled receptor binding	42/1031	289/18369	1.40524e-08	4.39722e-07	3.71032e-07	RTP5/PF4V1/FLNA/CXCL10/CCL4/RSPO3/CXCL5/NECAB2/CXCL13/CCL24/SAA1/CCL8/CCL7/WNT8B/CXCL12/CXCL11/CALCA/PENK/AGTR1/RSPO1/FCN1/GIP/CXCL9/CCL21/ADRB3/CTHRC1/CCL19/PNOC/CCL18/GPHA2/CCL23/PPBP/FPR1/SFRP1/CCL25/WNT5B/CCL3/CCL2/MARCO/SCT/CCL13/WNT9B	42
MF	GO:0042277	peptide binding	44/1031	317/18369	2.59228e-08	7.78722e-07	6.57075e-07	GPR171/TRGV3/TRAV23DV6/ANPEP/HLA-DRA/NPY6R/CMKLR1/ITGB2/LBP/BCHE/SSTR2/SSTR5/CD1C/FPR2/ITM2A/TRAV8-4/LILRB2/TRAV12-1/HLA-DPA1/ITGAM/TRBV28/TLR10/HLA-DRB5/AVPR1B/C1QA/HLA-DRB1/TGFB2/TRBV7-9/CRYAB/CMA1/NGFR/TRAV12-3/RAMP1/CRHBP/HLA-DQB1/CD209/GLP2R/HLA-DQA1/TRBV12-3/TRAV12-2/MARCO/SSTR3/APOE/HLA-DPB1	44
MF	GO:0042287	MHC protein binding	14/1031	42/18369	3.39907e-08	9.81808e-07	8.28437e-07	TRGV3/PILRA/CD8A/KIR2DS4/TRAV8-4/LILRB2/LAG3/TRBV7-9/CD4/LILRB1/KLRD1/TRBV12-3/CD8B/KIR3DL2	14
MF	GO:0004875	complement receptor activity	8/1031	12/18369	3.87859e-08	1.07882e-06	9.10297e-07	CR1/CMKLR1/C5AR1/FPR2/FPR3/CR2/FPR1/C3AR1	8
MF	GO:0004252	serine-type endopeptidase activity	29/1031	170/18369	7.61252e-08	2.03546e-06	1.71749e-06	CTSG/CD5L/CTSK/F3/GZMA/TPSB2/MMP11/MMP3/C1R/C1S/MMP13/HP/FAP/MMP7/LTF/GZMK/CMA1/KLK4/GZMM/ELANE/TLL1/PCSK1/TPSD1/CTRB2/GZMH/TPSAB1/LPA/GZMB/MMP9	29
MF	GO:0008236	serine-type peptidase activity	31/1031	190/18369	7.85996e-08	2.03546e-06	1.71749e-06	CTSG/CD5L/CTSK/F3/GZMA/HTRA3/TPSB2/MMP11/MMP3/C1R/C1S/MMP13/HP/FAP/MMP7/LTF/GZMK/CMA1/KLK4/GZMM/ELANE/TLL1/PCSK1/RELN/TPSD1/CTRB2/GZMH/TPSAB1/LPA/GZMB/MMP9	31
MF	GO:0005518	collagen binding	17/1031	66/18369	8.82163e-08	2.20835e-06	1.86338e-06	PCOLCE2/LRRC15/CTSK/DSPP/COL6A1/COL6A2/DDR2/TGFBI/USH2A/PCOLCE/MMP13/ITGA11/COMP/FN1/MRC2/AEBP1/MMP9	17
MF	GO:0033218	amide binding	50/1031	400/18369	9.1348e-08	2.21298e-06	1.86728e-06	GPR171/TRGV3/TRAV23DV6/ANPEP/FOLR2/HLA-DRA/NPY6R/CMKLR1/ITGB2/LBP/BCHE/SSTR2/P2RX1/SSTR5/CD1C/FPR2/ITM2A/TRAV8-4/LILRB2/TRAV12-1/HLA-DPA1/ITGAM/TRBV28/TLR10/HLA-DRB5/AVPR1B/CD300LF/FOLR3/C1QA/HLA-DRB1/TGFB2/TRBV7-9/CRYAB/CMA1/NGFR/TRAV12-3/RAMP1/CLIP3/CRHBP/HLA-DQB1/CD209/GLP2R/HLA-DQA1/TRBV12-3/FKBP5/TRAV12-2/MARCO/SSTR3/APOE/HLA-DPB1	50
MF	GO:0017171	serine hydrolase activity	31/1031	194/18369	1.27794e-07	2.99917e-06	2.53066e-06	CTSG/CD5L/CTSK/F3/GZMA/HTRA3/TPSB2/MMP11/MMP3/C1R/C1S/MMP13/HP/FAP/MMP7/LTF/GZMK/CMA1/KLK4/GZMM/ELANE/TLL1/PCSK1/RELN/TPSD1/CTRB2/GZMH/TPSAB1/LPA/GZMB/MMP9	31
MF	GO:0032393	MHC class I receptor activity	8/1031	15/18369	4.33159e-07	9.85765e-06	8.31776e-06	LILRB2/LILRA1/LILRA5/LILRA2/LILRB4/LILRB1/LILRA4/KIR3DL1	8
MF	GO:0008083	growth factor activity	26/1031	160/18369	9.34895e-07	2.06502e-05	1.74244e-05	FGF5/TGFB3/NRG1/VEGFC/LEFTY1/IL6/GDF5/TFF1/OGN/FGF7/MIA/CXCL12/IL11/THPO/CSF3/FGF16/CLEC11A/TGFB2/IGF2/PPBP/FGF2/LEFTY2/CSF1/THBS4/EFEMP1/IGF1	26
MF	GO:0008528	G protein-coupled peptide receptor activity	24/1031	142/18369	1.17897e-06	2.52974e-05	2.13456e-05	GPR171/CXCR1/NPY6R/CMKLR1/BRS3/SSTR2/CCR6/TACR2/SSTR5/FPR2/CCR5/F2RL2/CXCR6/FPR3/AGTR1/AVPR1B/GPR84/RAMP1/CXCR3/FPR1/GLP2R/NTSR1/SSTR3/CXCR5	24
MF	GO:0001653	peptide receptor activity	24/1031	148/18369	2.51987e-06	5.1095e-05	4.31133e-05	GPR171/CXCR1/NPY6R/CMKLR1/BRS3/SSTR2/CCR6/TACR2/SSTR5/FPR2/CCR5/F2RL2/CXCR6/FPR3/AGTR1/AVPR1B/GPR84/RAMP1/CXCR3/FPR1/GLP2R/NTSR1/SSTR3/CXCR5	24
MF	GO:0045236	CXCR chemokine receptor binding	8/1031	18/18369	2.53114e-06	5.1095e-05	4.31133e-05	PF4V1/CXCL10/CXCL5/CXCL13/CXCL12/CXCL11/CXCL9/PPBP	8
MF	GO:0048020	CCR chemokine receptor binding	13/1031	50/18369	2.58537e-06	5.1095e-05	4.31133e-05	CCL4/CXCL13/CCL24/CCL8/CCL7/CCL21/CCL19/CCL18/CCL23/CCL25/CCL3/CCL2/CCL13	13
MF	GO:0019865	immunoglobulin binding	9/1031	24/18369	3.24367e-06	6.24614e-05	5.27042e-05	FCGR1A/LILRA2/FCER2/FCGR3A/FCER1G/MS4A1/FCAR/CD22/FCGR2A	9
MF	GO:0036122	BMP binding	8/1031	20/18369	6.58728e-06	0.000123676	0.000104356	CHRDL2/TCAP/SOSTDC1/BMPR1B/SOST/CHRDL1/GDF5/COMP	8
MF	GO:0038187	pattern recognition receptor activity	9/1031	27/18369	9.97877e-06	0.000182782	0.000154229	CLEC6A/COLEC12/FCN1/CLEC4D/TLR8/CD14/CLEC4E/LY96/MARCO	9
MF	GO:0042608	T cell receptor binding	6/1031	11/18369	1.11549e-05	0.00019946	0.000168302	HLA-DRA/DOCK2/LCK/HLA-DRB1/CD3G/CD3E	6
MF	GO:0038024	cargo receptor activity	16/1031	83/18369	1.27548e-05	0.000222764	0.000187965	FOLR2/CD5L/ITGB2/STAB1/LYVE1/ITGAM/CD163/COLEC12/CD6/MRC1/CD163L1/SCARF2/SSC5D/ENPP1/CD5/MARCO	16
MF	GO:0061134	peptidase regulator activity	30/1031	230/18369	1.46897e-05	0.000246831	0.000208273	SERPINA5/DPEP1/BIN1/PCOLCE2/CD27/SERPINA1/GAS6/CTSK/CAV1/BIRC7/PCOLCE/SFRP2/SPINK13/LTF/CST7/BIRC3/GPC3/FN1/SERPINE2/SPINK4/TIFAB/SERPING1/COL6A3/C4B/LPA/SERPINA9/PI16/TFPI2/SPINK14/C4A	30
MF	GO:0019956	chemokine binding	8/1031	22/18369	1.51188e-05	0.000246831	0.000208273	ACKR1/CXCR1/CCR6/PDPN/ITGB3/CCR5/CXCR3/FGF2	8
MF	GO:0033691	sialic acid binding	8/1031	22/18369	1.51188e-05	0.000246831	0.000208273	SIGLEC7/CD33/SIGLEC9/SIGLEC10/FCN1/ADIPOQ/SIGLEC12/CD22	8
MF	GO:0004175	endopeptidase activity	46/1031	428/18369	1.8348e-05	0.000293178	0.00024738	CTSG/ADAMTS8/CD5L/CTSK/F3/ADAMDEC1/ADAM23/GZMA/HTRA3/TPSB2/PAPPA/MMP11/CAPN9/MMP3/C1R/ADAM2/C1S/PSMB9/ADAM33/MMP13/ADAM19/HP/CASP5/CTSE/CLCA4/FAP/MMP7/LTF/GZMK/CMA1/KLK4/GZMM/ELANE/TLL1/PCSK1/CLC/SFRP1/TPSD1/SHH/CTRB2/GZMH/TPSAB1/TRABD2A/LPA/GZMB/MMP9	46
MF	GO:0001968	fibronectin binding	9/1031	31/18369	3.50222e-05	0.000547952	0.000462355	LRRC15/CTSK/ITGB3/SFRP2/CCDC80/LILRB4/SSC5D/TNFAIP6/LPA	9
MF	GO:0005537	mannose binding	8/1031	25/18369	4.39757e-05	0.000673995	0.000568708	CLEC4G/CLEC4A/CLEC6A/CLEC17A/MRC1/CLEC4D/CLEC10A/CD209	8
MF	GO:0005044	scavenger receptor activity	11/1031	48/18369	5.47721e-05	0.000822677	0.000694164	CD5L/STAB1/CD163/COLEC12/CD6/CD163L1/SCARF2/SSC5D/ENPP1/CD5/MARCO	11
MF	GO:0001848	complement binding	8/1031	26/18369	6.04093e-05	0.000889556	0.000750596	CR1/ITGB2/VSIG4/ITGAM/PTX3/CR2/C4B/C4A	8
MF	GO:0099106	ion channel regulator activity	21/1031	147/18369	7.34308e-05	0.00106051	0.000894845	HPCAL4/SCN2B/FLNA/CAV1/CACNG8/FXYD2/GRM3/REM1/F2RL2/NRXN2/FXYD7/RRAD/CACNG6/SCN1B/KCNIP1/LRRC38/BSND/KCNMB1/FXYD6/KCNIP3/GEM	21
MF	GO:0008307	structural constituent of muscle	10/1031	42/18369	8.42281e-05	0.0011935	0.00100706	TPM2/MYBPC2/TCAP/MYH11/MYL3/MYBPH/MYL9/NEXN/SYNM/ACTN2	10
MF	GO:0016247	channel regulator activity	21/1031	152/18369	0.000119641	0.00166389	0.00140397	HPCAL4/SCN2B/FLNA/CAV1/CACNG8/FXYD2/GRM3/REM1/F2RL2/NRXN2/FXYD7/RRAD/CACNG6/SCN1B/KCNIP1/LRRC38/BSND/KCNMB1/FXYD6/KCNIP3/GEM	21
MF	GO:0000146	microfilament motor activity	9/1031	36/18369	0.000126914	0.001702	0.00143613	MYO7B/MYO1F/MYH11/MYH7B/MYH13/MYO1G/MYO15A/MYO1A/ACTC1	9
MF	GO:0043394	proteoglycan binding	9/1031	36/18369	0.000126914	0.001702	0.00143613	CTSK/PLA2G2D/COMP/PTPRC/SLIT2/FN1/HPSE2/APOE/TNC	9
MF	GO:0030414	peptidase inhibitor activity	23/1031	180/18369	0.000192297	0.0025336	0.00213782	SERPINA5/DPEP1/BIN1/CD27/SERPINA1/GAS6/BIRC7/SPINK13/LTF/CST7/BIRC3/GPC3/SERPINE2/SPINK4/SERPING1/COL6A3/C4B/LPA/SERPINA9/PI16/TFPI2/SPINK14/C4A	23
MF	GO:0050840	extracellular matrix binding	11/1031	55/18369	0.00020233	0.00261982	0.00221057	LRRC15/DCN/TGFBI/ITGB3/SMOC2/ITGA7/SLIT2/CD248/SPP1/SSC5D/SHH	11
MF	GO:0003779	actin binding	43/1031	434/18369	0.000217186	0.00276452	0.00233267	MYO7B/BIN1/CORO1A/TPM2/SPTA1/FLNA/TNNI2/MYO1F/MYBPC2/GAS2/MAP1A/PARVG/SORBS1/PSTPIP1/MYH11/MYH7B/CCR5/SYNPO2/MYH13/FLNC/MYO1G/MYL3/MYO15A/LMOD1/ANXA6/CALD1/AIF1/WAS/KLHL4/NEXN/RCSD1/MYO1A/SNTG1/TNS1/PDLIM3/XIRP1/TAGLN/TNNT3/KCNMA1/ACTN2/CNN1/TMOD1/MYLK	43
MF	GO:0008237	metallopeptidase activity	24/1031	197/18369	0.000292209	0.00365748	0.00308614	DPEP1/ADAMTS8/ANPEP/CPA4/CPA3/ADAMDEC1/ADAM23/CPXM1/HTRA3/PAPPA/MMP11/MMP3/ADAM2/ADAM33/MMP13/XPNPEP2/ADAM19/CPXM2/CLCA4/MMP7/TLL1/AEBP1/TRABD2A/MMP9	24
MF	GO:0001637	G protein-coupled chemoattractant receptor activity	7/1031	25/18369	0.000338368	0.00409862	0.00345836	CXCR1/CMKLR1/CCR6/CCR5/CXCR6/CXCR3/CXCR5	7
MF	GO:0004950	chemokine receptor activity	7/1031	25/18369	0.000338368	0.00409862	0.00345836	CXCR1/CMKLR1/CCR6/CCR5/CXCR6/CXCR3/CXCR5	7
MF	GO:0019838	growth factor binding	18/1031	132/18369	0.000419474	0.0050004	0.00421927	FGFR3/TGFB3/COL6A1/CXCL13/COL1A1/CHRDL1/FGFBP1/ITGB3/IL2RG/COL3A1/NTRK2/FGFBP2/NTRK1/NGFR/IL10RA/CSF1R/FLT3/IL2RA	18
MF	GO:0004713	protein tyrosine kinase activity	18/1031	137/18369	0.00065934	0.00773694	0.00652833	ZAP70/BTK/FGFR3/ITK/ROR2/BLK/DDR2/LCK/INSRR/NTRK2/NTRK1/HCK/CSF1R/BMX/AXL/FLT3/PKDCC/EFEMP1	18
MF	GO:0004866	endopeptidase inhibitor activity	21/1031	173/18369	0.000713943	0.00818199	0.00690386	SERPINA5/DPEP1/BIN1/CD27/SERPINA1/GAS6/BIRC7/SPINK13/LTF/CST7/BIRC3/SERPINE2/SPINK4/SERPING1/COL6A3/C4B/LPA/SERPINA9/TFPI2/SPINK14/C4A	21
MF	GO:0043548	phosphatidylinositol 3-kinase binding	7/1031	28/18369	0.000719056	0.00818199	0.00690386	CORO1A/HCST/PIK3AP1/LCK/IRS4/INSRR/AXL	7
MF	GO:0001846	opsonin binding	6/1031	21/18369	0.000806461	0.00903959	0.00762749	CR1/ITGB2/VSIG4/ITGAM/PTX3/C4A	6
MF	GO:0061135	endopeptidase regulator activity	22/1031	187/18369	0.000825458	0.00911645	0.00769235	SERPINA5/DPEP1/BIN1/CD27/SERPINA1/GAS6/BIRC7/SFRP2/SPINK13/LTF/CST7/BIRC3/SERPINE2/SPINK4/SERPING1/COL6A3/C4B/LPA/SERPINA9/TFPI2/SPINK14/C4A	22
MF	GO:0005164	tumor necrosis factor receptor binding	7/1031	30/18369	0.0011207	0.0121977	0.0102923	LTB/CD70/TNFSF8/CD40LG/TNFSF13B/FASLG/LTA	7
MF	GO:0019199	transmembrane receptor protein kinase activity	12/1031	77/18369	0.001148	0.0123164	0.0103924	FGFR3/ROR2/SOSTDC1/BMPR1B/DDR2/INSRR/NTRK2/NTRK1/CSF1R/AXL/FLT3/EFEMP1	12
MF	GO:0004222	metalloendopeptidase activity	16/1031	122/18369	0.00130982	0.0138545	0.0116903	ADAMTS8/ADAMDEC1/ADAM23/HTRA3/PAPPA/MMP11/MMP3/ADAM2/ADAM33/MMP13/ADAM19/CLCA4/MMP7/TLL1/TRABD2A/MMP9	16
MF	GO:0016176	superoxide-generating NADPH oxidase activator activity	4/1031	10/18369	0.00157707	0.0162243	0.0136899	NCF1C/NCF2/NCF1B/NCF1	4
MF	GO:0034987	immunoglobulin receptor binding	4/1031	10/18369	0.00157707	0.0162243	0.0136899	FLNA/IGHG1/IGHM/CLEC4D	4
MF	GO:0017147	Wnt-protein binding	7/1031	32/18369	0.00167992	0.017049	0.0143857	ROR2/CTHRC1/SFRP2/APCDD1L/SFRP4/SFRP1/TRABD2A	7
MF	GO:0004714	transmembrane receptor protein tyrosine kinase activity	10/1031	60/18369	0.00172749	0.017298	0.0145958	FGFR3/ROR2/DDR2/INSRR/NTRK2/NTRK1/CSF1R/AXL/FLT3/EFEMP1	10
MF	GO:0051015	actin filament binding	22/1031	202/18369	0.00224871	0.0222209	0.0187497	MYO7B/BIN1/CORO1A/TPM2/SPTA1/FLNA/MYO1F/GAS2/PSTPIP1/MYH11/MYH7B/MYH13/FLNC/MYO1G/MYO15A/ANXA6/AIF1/NEXN/RCSD1/MYO1A/XIRP1/ACTN2	22
MF	GO:0001851	complement component C3b binding	4/1031	11/18369	0.00236868	0.0228061	0.0192435	CR1/ITGB2/VSIG4/ITGAM	4
MF	GO:0019864	IgG binding	4/1031	11/18369	0.00236868	0.0228061	0.0192435	FCGR1A/FCGR3A/FCER1G/FCGR2A	4
MF	GO:0004715	non-membrane spanning protein tyrosine kinase activity	8/1031	43/18369	0.00240177	0.022832	0.0192653	ZAP70/BTK/ITK/BLK/LCK/HCK/BMX/PKDCC	8
MF	GO:0043395	heparan sulfate proteoglycan binding	5/1031	18/18369	0.00255801	0.0240133	0.0202621	PLA2G2D/COMP/PTPRC/HPSE2/APOE	5
MF	GO:0001540	amyloid-beta binding	12/1031	85/18369	0.0027273	0.0249781	0.0210762	ITGB2/BCHE/FPR2/ITM2A/LILRB2/ITGAM/C1QA/TGFB2/CRYAB/NGFR/MARCO/APOE	12
MF	GO:0072341	modified amino acid binding	12/1031	85/18369	0.0027273	0.0249781	0.0210762	DPEP1/FOLR2/GAS6/ANXA6/CD300LF/FOLR3/SYT12/SYT6/AXL/ANXA13/JPH2/CD300A	12
MF	GO:0005246	calcium channel regulator activity	9/1031	54/18369	0.00289723	0.0262147	0.0221196	HPCAL4/CACNG8/GRM3/REM1/F2RL2/NRXN2/RRAD/CACNG6/GEM	9
MF	GO:0048029	monosaccharide binding	11/1031	75/18369	0.00298075	0.0266493	0.0224863	CLEC4G/CLEC4A/CLEC6A/COLEC12/CLEC17A/MRC1/CLEC4D/P4HA3/CLEC10A/CD209/HK3	11
MF	GO:0042288	MHC class I protein binding	5/1031	19/18369	0.00331296	0.029271	0.0246985	PILRA/CD8A/LILRB2/LILRB1/CD8B	5
MF	GO:0005179	hormone activity	15/1031	122/18369	0.0034518	0.0301431	0.0254343	PTHLH/CALCA/PRL/PENK/THPO/GIP/IGF2/PNOC/ADIPOQ/GPHA2/CCL25/NPPB/SCT/OSTN/IGF1	15
MF	GO:0001530	lipopolysaccharide binding	7/1031	37/18369	0.0040255	0.0347489	0.0293207	LBP/CD6/LTF/CD14/SPON2/BPI/LY96	7
MF	GO:0001614	purinergic nucleotide receptor activity	5/1031	20/18369	0.00421577	0.0355267	0.029977	GPR171/P2RX1/GPR34/P2RY13/P2RY12	5
MF	GO:0016502	nucleotide receptor activity	5/1031	20/18369	0.00421577	0.0355267	0.029977	GPR171/P2RX1/GPR34/P2RY13/P2RY12	5
MF	GO:0008188	neuropeptide receptor activity	8/1031	47/18369	0.00427378	0.0355267	0.029977	GPR171/NPY6R/BRS3/SSTR2/TACR2/SSTR5/NTSR1/SSTR3	8
MF	GO:0005516	calmodulin binding	21/1031	200/18369	0.00430483	0.0355267	0.029977	SLC8A3/SPHK1/PNCK/CAMK2A/MYO1F/REM1/RGS4/MYH11/MYH13/MYO1G/MYO15A/CALD1/RRAD/UNC13C/NGFR/MYO1A/CNN1/AEBP1/GEM/MYLK/PCP4	21
MF	GO:0002020	protease binding	16/1031	138/18369	0.00462945	0.0377904	0.0318871	SERPINA5/BIN1/CTSG/FAM20C/SERPINA1/CD70/F3/COL1A1/ITGB3/CD28/COMP/COL3A1/FAP/NTRK2/FN1/ELANE	16
MF	GO:0045028	G protein-coupled purinergic nucleotide receptor activity	4/1031	13/18369	0.0046897	0.0378706	0.0319547	GPR171/GPR34/P2RY13/P2RY12	4
MF	GO:0043027	cysteine-type endopeptidase inhibitor activity involved in apoptotic process	5/1031	21/18369	0.00528118	0.0421933	0.0356022	DPEP1/CD27/GAS6/BIRC7/BIRC3	5
MF	GO:0005158	insulin receptor binding	5/1031	22/18369	0.00652368	0.0510342	0.043062	SORBS1/IRS4/IGF2/ENPP1/IGF1	5
MF	GO:0016004	phospholipase activator activity	5/1031	22/18369	0.00652368	0.0510342	0.043062	BTK/CCL8/LCK/F2RL2/CCL3	5
MF	GO:0030020	extracellular matrix structural constituent conferring tensile strength	7/1031	41/18369	0.00723759	0.0560353	0.0472819	COL6A1/COL6A2/COL1A1/COL3A1/COL6A3/COL23A1/COL4A4	7
MF	GO:0001786	phosphatidylserine binding	9/1031	62/18369	0.00741681	0.056837	0.0479583	GAS6/ANXA6/CD300LF/SYT12/SYT6/AXL/ANXA13/JPH2/CD300A	9
